# Supplementary material for: Genetic and metabolic characterization of individual differences in liver fat accumulation in Atlantic salmon
Source: Front Genet. 2025 Feb 13;16:1512769. doi: 10.3389/fgene.2025.1512769 (PMC11865213; doi:10.3389/fgene.2025.1512769)
Supplement: Supplementary file 1 [file Table2.xlsx]

## Sheet: Ark1
gene	Name	Annotation	b	p	genename	chrom
gene20126:106613117	26S proteasome non-ATPase regulatory subunit 2-like	zzzzz	4.1863	0.0148863	LOC106613117	ssa09
gene7930:100195824	17-beta-hydroxysteroid dehydrogenase 14	Metabolism Steroid, bile	-2.78663	0.0382885	dhb14	ssa03
gene71597:106593760	17-beta-hydroxysteroid dehydrogenase 14-like	Metabolism Steroid, bile	-6.29201	0.0173594	LOC106593760	jcf1000836949_0_0
gene36210:100195109	1-acyl-sn-glycerol-3-phosphate acyltransferase gamma	Metabolism Lipid;Tissue Neural	-4.99188	0.000747182	plcc	ssa17
gene35395:106574312	1-acyl-sn-glycerol-3-phosphate acyltransferase gamma-like	Metabolism Lipid	-3.06228	0.0204612	LOC106574312	ssa16
gene14679:106607853	24-hydroxycholesterol 7-alpha-hydroxylase	Metabolism Steroid, bile	-2.5444	0.0323586	LOC106607853	ssa06
gene14969:106608184	3'(2')%2C5'-bisphosphate nucleotidase 1-like	zzzzz	-1.78195	0.0466279	LOC106608184	ssa06
gene38708:106577593	3-hydroxyacyl-CoA dehydratase 4	Metabolism lipid	1.73358	0.0119774	hacd4	ssa18
gene47361:106586135	3-hydroxyisobutyryl-CoA hydrolase, mitochondrial	Metabolism Mitochondria	-3.33763	0.0242893	hibch	ssa25
gene1737:106613523	3-hydroxymethyl-3-methylglutaryl-Coenzyme A lyase	Metabolism Mitochondria	-2.24609	0.0368287	LOC106613523	ssa01
gene8371:106602007	4-aminobutyrate aminotransferase	Metabolism lipid	-2.27333	0.0269064	abat	ssa03
gene66195:106592407	4-aminobutyrate aminotransferase, mitochondrial-like	Metabolism Amino acid;Metabolism Lipid;Metabolism Mitochondria	-2.62869	0.0115453	LOC106592407	jcf1000602456_0_0
gene25187:106564335	4-hydroxy-2-oxoglutarate aldolase, mitochondrial-like	Tissue Differentiation	-2.28981	0.00992276	LOC106564335	ssa12
gene32412:106571262	5 -3 exoribonuclease 2	zzzzz	5.36836	0.00463516	LOC106571262	ssa15
gene39548:106578430	52 kDa Ro protein-3	Immune IFN-virus response	-2.07916	0.0251774	LOC106578430	ssa19
gene9171:106602751	52 kDa Ro protein-4	zzzzz	-0.937473	0.0415819	LOC106602751	ssa04
gene22832:100195342	5-formyltetrahydrofolate cyclo-ligase	Metabolism Vitamin	-3.71902	0.0381844	spat2	ssa11
gene47601:106586369	60 kDa heat shock protein, mitochondrial	Cell Folding, protein modification	3.19462	0.00434599	LOC106586369	ssa25
gene43522:100136430	60 kDa heat shock protein, mitochondrial	Cell Folding, protein modification	3.0501	0.000605521	LOC100136430	ssa21
gene23274:106562416	72 kDa type IV collagenase-like	Immune protease	-5.11318	0.0036015	LOC106562416	ssa11
gene24083:100196613	78 kDa glucose-regulated protein	Cell Folding, protein modification	2.1734	0.0152355	grp78	ssa11
gene2504:106567149	78 kDa glucose-regulated protein-like	Cell foldig, protein modification	1.60985	0.00212043	LOC106567149	ssa01
gene41313:106579902	A disintegrin and metalloproteinase with thrombosp	Metabolism Protease	-2.86493	0.0145789	adamts13	ssa20
gene24604:106563762	A disintegrin and metalloproteinase with thrombosp	Tissue ECM	-3.05983	0.022192	LOC106563762	ssa11
gene3267:106573494	Abhydrolase domain-containing protein 4	zzzzz	-5.77007	0.00728199	LOC106573494	ssa02
gene47168:106585920	Acetoacetyl-CoA synthetase	Metabolism Lipid	1.86755	0.0087175	aacs	ssa24
gene29180:106568086	Acetyl-CoA carboxylase beta	Metabolism Lipid	3.05439	0.000223534	acaca	ssa13
gene20286:106613271	Acetyl-coenzyme A transporter 1	zzzzz	3.2496	0.0371107	LOC106613271	ssa09
gene8771:106602332	Acidic	zzzzz	-2.97426	0.0409307	LOC106602332	ssa04
gene38608:106577510	acidic mammalian chitinase-like	Immune Cytokine	-2.33541	0.0483809	LOC106577510	ssa18
gene38597:106577496	Actin-binding LIM protein 2	Cell cytoskeleton	1.22796	0.014709	LOC106577496	ssa18
gene31431:106570296	Actin-binding protein anillin	Unknown Uncertain	-1.37609	0.0246315	LOC106570296	ssa14
gene36717:106575630	Actin-related protein 2/3 complex subunit 2	Cell cytoskeleton	-7.24995	0.00557338	LOC106575630	ssa17
gene53942:106596773	actin-related protein 2-A-like (LOC106613810), X1	Cell cytoskeleton	-7.51122	0.0449561	LOC106596773	jcf1000074791_0_0
gene25243:106564392	active regulator of SIRT1-like (LOC106591120)	Unknown Uncertain	4.94517	0.0402657	LOC106564392	ssa12
gene28148:106567044	Activin A receptor, type I like	Tissue Differentiation	-3.97304	0.0039723	LOC106567044	ssa13
gene42934:106581817	Activin receptor type-1 precursor	Tissue Differentiation	-4.60165	0.0198652	acvr1	ssa21
gene36467:100196610	Activin receptor type-1 precursor	Tissue Differentiation	-6.0501	0.0213761	acvr1	ssa17
gene28623:106567519	Acyl-CoA synthetase long-chain family member 1a	Metabolism Lipid	-3.18302	0.00772498	LOC106567519	ssa13
gene10376:106603829	Acyl-CoA synthetase long-chain family member 1a	Metabolism Lipid	-3.49464	0.00102943	LOC106603829	ssa04
gene30064:106568885	Acyl-CoA thioesterase 11b	Metabolism Lipid	2.76459	0.0424617	LOC106568885	ssa14
gene40446:106579108	Acyl-CoA-binding domain-containing protein 4	Metabolism Lipid	7.34351	0.0159312	LOC106579108	ssa19
gene30773:106569657	Acyl-coenzyme A synthetase ACSM3, mitochondrial	Metabolism Mitochondria	-4.4497	0.00416887	LOC106569657	ssa14
gene34935:106573540	Adaptor-related protein complex 1, mu 3 subunit	Cell Reticulum	3.3322	0.0111242	ap1m1	ssa16
gene56375:100194802	Adaptor-related protein complex 1, sigma 3 subunit, b	Cell Reticulum	-1.38948	0.0205322	ap1s2	jcf1000182844_0_0
gene37061:100194802	Adaptor-related protein complex 1, sigma 3 subunit, b	Cell Reticulum	-2.46744	0.0335383	ap1s2	ssa17
gene35970:106574895	Adaptor-related protein complex 1, sigma 3 subunit, b	Cell Reticulum	-3.01428	0.0266684	LOC106574895	ssa16
gene30563:106569429	Adaptor-related protein complex 1_ gamma 1 subunit - Ident 68	Cell Reticulum	-3.3196	0.0171459	LOC106569429	ssa14
gene33752:106572614	Adenosine deaminase	Metabolism Nucleotide	-2.56871	0.0268009	ada	ssa15
gene16293:106609445	Adenosine deaminase CECR1	Metabolism Nucleotide	-4.28973	0.000757296	LOC106609445	ssa07
gene42874:106581860	Adenosine deaminase, RNA-specific, B1b	Metabolism Nucleotide	-3.06747	0.0490447	LOC106581860	ssa21
gene34334:100306790	Adenosine monophosphate deaminase 3a	Metabolism Nucleotide	-2.58349	0.0096372	ampd3	ssa16
gene41463:106580317	Adenosine monophosphate-protein transferase FICD	Metabolism Nucleotide	1.7214	0.015754	ficd	ssa20
gene27822:106566714	Adenylate cyclase 6b	Cell Signaling	-4.58392	0.0368557	LOC106566714	ssa13
gene7260:100195015	adenylate cyclase 8 (brain) (adcy8), X1	Cell proteasome	2.81863	0.0436205	psd3	ssa03
gene50293:106588693	Adenylate cyclase type 2	Cell Signaling	2.64162	0.0250196	LOC106588693	ssa27
gene48377:106587141	adhesion G-protein coupled receptor G5-like	Cell GTP signaling	-1.89294	0.00303206	LOC106587141	ssa26
gene46281:106584939	Adipocyte enhancer-binding protein 1	Tissue Differentiation	-1.26242	0.0434695	LOC106584939	ssa24
gene6577:106599871	ADP-ribosylation factor 1	Cell Reticulum	7.23181	0.0247852	LOC106599871	ssa03
gene16053:106609140	ADP-ribosylation factor 5	Cell Reticulum	3.08408	0.0259712	LOC106609140	ssa07
gene44510:106583332	ADP-ribosylation factor GTPase-activating protein 1	Cell endocytosis	1.92262	0.040516	LOC106583332	ssa22
gene49134:106587908	ADP-ribosylation factor GTPase-activating protein 2-like	zzzzz	3.87839	0.0449861	LOC106587908	ssa26
gene16448:106609560	ADP-ribosylation factor GTPase-activating protein 3-like	Cell Reticulum	5.38458	0.0268686	LOC106609560	ssa07
gene6361:106599451	ADP-ribosylation factor guanine nucleotide-exchange factor 1	Cell GTP signaling	4.75831	0.0121404	LOC106599451	ssa03
gene16917:106610019	ADP-ribosylation factor interacting protein 2b	Cell Reticulum	-3.41367	0.0280762	LOC106610019	ssa08
gene24927:106564061	ADP-ribosylation factor-binding protein GGA2-like	Cell Reticulum	-2.7531	0.0484912	LOC106564061	ssa12
gene47969:106586716	ADP-ribosylation factor-like protein 11	zzzzz	-1.11694	0.04363	LOC106586716	ssa25
gene1667:100196235	ADP-ribosylation factor-like protein 13B (LOC106604756)	Metabolism Lipid	5.49837	0.000865236	plcd	ssa01
gene10093:106603486	ADP-ribosylation factor-like protein 9	Cell Reticulum	3.28453	0.0429094	LOC106603486	ssa04
gene25960:100194962	ADP-ribosylation factor-related protein 1	zzzzz	-8.6855	0.0101377	arfrp	ssa12
gene22063:106561247	adrenomedullin 2	Tissue Endocrine	-3.02804	0.00166295	adm2	ssa10
gene11609:106604958	AF4/FMR2 family member 2	zzzzz	-3.16785	0.019999	LOC106604958	ssa05
gene33699:106572552	Agmatinase, mitochondrial precursor	Metabolism Mitochondria	-3.15793	0.00571372	agmat	ssa15
gene28049:106566949	Agrin	zzzzz	-5.11788	0.00106053	LOC106566949	ssa13
gene14419:106607651	AHA1, activator of heat shock protein ATPase homolog 1, like	Cell Folding, protein modification	3.55636	6.01165e-05	LOC106607651	ssa06
gene32750:106571686	AHA1, activator of heat shock protein ATPase homolog 1, like	zzzzz	5.0635	0.00119346	LOC106571686	ssa15
gene43375:106582227	A-kinase anchor protein 17A	zzzzz	5.86309	0.0457363	LOC106582227	ssa21
gene29561:106568486	Alanine-glyoxylate aminotransferase 2	Metabolism Mitochondria;Metabolism Xenobiotic	-2.42271	0.00338098	agxt2	ssa13
gene32043:106570911	albumin precursor	Tissue plasma	-2.87538	0.00725837	LOC106570911	ssa15
gene44809:106583638	Aldehyde dehydrogenase 1 family, member L1	Metabolism Mitochondria	-3.36841	0.000368905	LOC106583638	ssa22
gene7119:106600758	Aldehyde dehydrogenase 16 family_ member A1	Metabolism Lipid;Metabolism Retinoid	-4.22109	0.043729	aldh16a1	ssa03
gene3822:106578507	Aldehyde dehydrogenase 2, tandem duplicate 2	Metabolism Mitochondria;Metabolism Xenobiotic	-2.42301	0.0199148	LOC106578507	ssa02
gene33157:106572271	Aldehyde oxidase	Cell Signaling	6.00081	0.0374543	LOC106572271	ssa15
gene36242:106575224	Aldehyde oxidase	Metabolism Xenobiotic	-5.27794	0.00412188	LOC106575224	ssa17
gene71134:100196539	allograft inflammatory factor 1	Immune Effector	-3.33312	0.0147264	aif1	jcf1000814437_0_0
gene18706:106611774	Alpha-1,3-mannosyl-glycoprotein 4-beta-N-acetylglu	Tissue glycan	-4.10497	0.00799343	LOC106611774	ssa09
gene11341:106604694	alpha-1,3-mannosyl-glycoprotein 4-beta-N-acetylglucosaminyltransferase B-like	Tissue glycan	-1.42245	0.00440934	LOC106604694	ssa05
gene36208:106575089	Alpha-1,6-mannosylglycoprotein 6-beta-N-acetylgluc	zzzzz	-2.2684	0.0450323	LOC106575089	ssa17
gene45371:106584184	Alpha-2_3-sialyltransferase - Ident 94	Cell Reticulum;Tissue glycan	-4.50677	0.0392783	LOC106584184	ssa23
gene42068:106580921	alpha-2-macroglobulin-like	Metabolism Protease inhibitor;Tissue Secretory	-3.16159	0.00387186	LOC106580921	ssa20
gene40459:106579096	alpha-2-macroglobulin-like protein 1 (LOC106598920)	Tissue plasma	5.20229	0.0260352	LOC106579096	ssa19
gene45830:106584550	Alpha-aminoadipic semialdehyde synthase, mitochondrial	Metabolism Amino acid	-4.3178	0.0256048	LOC106584550	ssa23
gene2273:100286634	Alpha-methylacyl-CoA racemase	Metabolism Steroid, bile	-4.90445	0.0220021	amacr	ssa01
gene9596:100196448	amacr	Immune Acute phase;Metabolism Lipid	1.73727	0.0212856	apoo	ssa04
gene48035:106586788	Amine oxidase [flavin-containing]; AltName: Full=Monoamine oxidase; Short=MAO	Tissue Neural	-4.30181	0.000623162	LOC106586788	ssa25
gene8153:106601790	Aminoacyl tRNA synthase complex-interacting multif	Metabolism Protein biosynthesis	-2.29025	0.034924	LOC106601790	ssa03
gene21793:106560949	Aminopeptidase N	Metabolism Protease	-3.15071	0.011728	LOC106560949	ssa10
gene51789:106590233	Amyloid beta	Immune Acute phase	-5.29475	0.00191199	LOC106590233	ssa29
gene35364:106574335	Amyloid protein beta A4	Tissue Secretory	-4.3964	0.0237789	LOC106574335	ssa16
gene21836:106560909	anamorsin-B	Cell Apoptosis	6.12534	0.000496626	LOC106560909	ssa10
gene23936:100195816	Anaphase-promoting complex subunit CDC26	Cell Ubiquitin	-1.79661	0.0379116	cdc26	ssa11
gene6043:106598425	Angiopoietin-related protein 3	Tissue Endothelium;Tissue Growth factor	-2.73245	0.0219325	LOC106598425	ssa03
gene43732:106582561	Ankyrin repeat and zinc finger domain-containing protein 1	Unknown Uncertain	4.21722	0.0328057	ankzf1	ssa21
gene69176:106595845	ankyrin repeat domain-containing protein 1-like%2C transcript variant X5	zzzzz	1.80813	0.0454693	LOC106595845	jcf1000728378_0_0
gene5994:106598117	annexin A13	Cell cytoskeleton	-2.13233	0.0402526	anxa13	ssa03
gene3415:106574618	Anoctamin 10b	Metabolism Ion	2.91422	0.0328742	LOC106574618	ssa02
gene22642:106561808	Anoctamin-5	zzzzz	3.62358	0.0333554	LOC106561808	ssa10
gene46597:106585598	Anthrax toxin receptor 1a	Immune	-2.59014	0.00330216	LOC106585598	ssa24
gene35252:106574131	AP-1 complex subunit gamma-1 (LOC100380629)	Cell proteasome	3.90335	0.00356739	psmd1	ssa16
gene28698:106567579	AP-1 complex subunit gamma-1-like (LOC106569429), X1	zzzzz	4.16874	0.042724	LOC106567579	ssa13
gene76633:106593481	AP-1 complex subunit sigma-2	zzzzz	-2.78307	0.049517	LOC106593481	jcf1001043395_0_0
gene3721:106577505	Apolipoprotein A-IV - Ident 93	Metabolism Lipid;Tissue Secretory	1.3544	0.0273596	LOC106577505	ssa02
gene13678:100195146	Apolipoprotein-L3	Immune IFN-virus response;Metabolism Lipid	-2.35907	0.029633	apol3	ssa06
gene4199:106582385	Apoptosis-associated speck-like protein containing a CARD	Cell Apoptosis	-3.13261	0.0242607	LOC106582385	ssa02
gene37991:106576717	apoptosis-inducing factor, mitochondrion-associated, 2	Cell Apoptosis	-0.952321	0.015334	aifm2	ssa18
gene4434:106584892	Apoptosis-stimulating of p53 protein 1	Cell Apoptosis	-1.35582	0.0483694	LOC106584892	ssa02
gene23029:106562200	Aquaporin 3a	zzzzz	-3.05266	0.016547	aqp9	ssa11
gene41080:106580097	ARF GTPase-activating protein GIT1	zzzzz	3.39265	0.0473457	git2	ssa20
gene2320:106564195	ARF GTPase-activating protein GIT2-like%2C transcript variant X2	zzzzz	6.735	0.0271893	LOC106564195	ssa01
gene6564:106599824	arf-GAP with GTPase, ANK repeat and PH domain-containing protein 3-like	Unknown Uncertain	-2.48812	0.021416	LOC106599824	ssa03
gene10720:106604143	Arf-GAP with Rho-GAP domain, ANK repeat and PH dom	zzzzz	-7.32635	0.0243464	LOC106604143	ssa05
gene60144:106593896	Ariadne homolog 2	Cell Ubiquitin	-0.825981	0.0355583	LOC106593896	jcf1000344928_0_0
gene38992:106577890	Arrestin, beta 2b	Cell GTP signaling;Cell Signaling	-4.26324	0.0409761	LOC106577890	ssa18
gene11408:106604752	Aryl hydrocarbon receptor interacting protein	zzzzz	-1.14626	0.0275133	LOC106604752	ssa05
gene34357:106573213	Aryl hydrocarbon receptor nuclear translocator-like 1a	Metabolism Xenobiotic	-1.99921	0.0250546	LOC106573213	ssa16
gene29397:106568332	aryl hydrocarbon receptor-like	Metabolism Xenobiotic	-4.07259	0.0038536	LOC106568332	ssa13
gene48808:106587573	arylamine N-acetyltransferase, pineal gland isozyme NAT-10-like	Metabolism Amino acid;Metabolism Xenobiotic	-2.10939	0.0272209	LOC106587573	ssa26
gene20488:106613492	ash1 (absent, small, or homeotic)-like (Drosophila) (ash1l)	Cell proteasome	3.31167	0.000961509	LOC106613492	ssa10
gene40716:106579584	Aspartyl/asparaginyl beta-hydroxylase	Metabolism Amino acid	-5.38335	0.0263589	LOC106579584	ssa19
gene13463:106606819	Ataxin 7-like 3	Cell chromosome	2.58234	0.0406658	LOC106606819	ssa06
gene18741:106611760	Atlastin GTPase 2	zzzzz	5.01535	0.0338301	LOC106611760	ssa09
gene25826:106564786	Atlastin GTPase 2	zzzzz	4.66357	0.0206876	LOC106564786	ssa12
gene14132:106607281	ATP citrate lyase a	Metabolism Energy	2.86535	0.0330087	LOC106607281	ssa06
gene7382:106601015	ATP citrate lyase a	Metabolism Energy	1.94743	0.011953	LOC106601015	ssa03
gene50741:106589258	ATP citrate lyase a	zzzzz	6.02402	0.0356528	LOC106589258	ssa28
gene36183:106575112	ATP synthase-coupling factor 6, mitochondrial-like	Metabolism Mitochondria	-3.30955	0.0470067	LOC106575112	ssa17
gene24163:106563214	ATPase, class I, type 8B, member 5a	Unknown Uncertain	7.50347	0.0256088	LOC106563214	ssa11
gene35956:106574875	ATPase, Cu++ transporting, alpha polypeptide	Metabolism Ion	-3.2572	0.0127499	LOC106574875	ssa16
gene36728:106575646	ATPase, Cu++ transporting, alpha polypeptide	Metabolism Ion	-3.51247	0.0025481	LOC106575646	ssa17
gene6398:106599388	ATPase, H+ transporting, V0 subunit B	Cell Signaling	-5.91547	0.0147471	LOC106599388	ssa03
gene41781:106580625	ATP-binding cassette sub-family A member 2-like%2C transcript variant X4	zzzzz	-3.69796	0.00428597	LOC106580625	ssa20
gene58081:106595110	ATP-binding cassette sub-family A member 3	Metabolism Transport	-1.3644	0.024746	LOC106595110	jcf1000253031_0_0
gene79545:106593499	ATP-binding cassette sub-family A member 3	Metabolism Transport	-1.87353	0.0443647	LOC106593499	jcf1001170661_0_0
gene30416:106569347	ATP-binding cassette sub-family B member 8, mitochondrial	Metabolism Iron heme;Metabolism Mitochondria;Metabolism Transport	1.80783	0.0134194	LOC106569347	ssa14
gene39581:106578486	ATP-binding cassette sub-family D member 3	Metabolism Transport	-1.76028	0.0125636	LOC106578486	ssa19
gene24536:106563690	ATP-binding cassette transporter sub-family G member 2b	Immune Cytokine receptor	-3.21194	0.0424162	LOC106563690	ssa11
gene50280:100380326	ATP-binding cassette%2C sub-family F (GCN20)%2C member 1%2C transcript variant X1	zzzzz	2.22976	0.0178149	abcf1	ssa27
gene38748:106577627	ATP-binding cassette, sub-family A	Metabolism Lipid;Metabolism Transport	-1.76267	0.0236635	LOC106577627	ssa18
gene29759:106568669	ATP-binding cassette, sub-family F	Metabolism Transport	3.25559	0.000248176	LOC106568669	ssa14
gene43736:106582566	ATP-dependent 6-phosphofructokinase%2C liver type-like	zzzzz	-4.15188	0.00979731	LOC106582566	ssa21
gene37107:106576017	ATP-dependent DNA helicase Q1	zzzzz	-2.20626	0.039498	LOC106576017	ssa17
gene7793:106601412	ATP-dependent DNA helicase Q5	zzzzz	7.31154	0.00153593	LOC106601412	ssa03
gene16625:100195331	ATP-sensitive inward rectifier potassium channel 8	Metabolism Ion	-1.04613	0.0184669	irk8	ssa07
gene21296:106560482	Autophagy-related 4C	Cell Autophagy	-6.64053	0.0463104	atg4c	ssa10
gene36425:106575328	Autophagy-related protein 9A	Cell Autophagy	-2.78824	0.0360399	LOC106575328	ssa17
gene27847:100196705	Bactericidal permeability-increasing protein	Immune Effector	-3.19155	0.00248673	bpi	ssa13
gene26788:106565723	Bactericidal/permeability-increasing protein	Immune Effector	-2.11297	0.0293768	LOC106565723	ssa12
gene43999:106582838	Bactericidal/permeability-increasing protein	Immune Effector	-3.63659	0.00195801	bpifb2	ssa22
gene10615:100196858	Barrier-to-autointegration factor	zzzzz	-1.42309	0.0141604	bafb	ssa04
gene68599:106594559	Barrier-to-autointegration factor (banf)	Immune IFN-virus response	-0.972712	0.0264372	LOC106594559	jcf1000703746_0_0
gene40423:106579125	B-cell antigen receptor complex-associated protein (CD79)	Immune B cell	-2.81072	0.0151576	cd79b	ssa19
gene1090:100306798	B-cell linker protein	Immune B cell	-2.88504	0.0338116	blnk	ssa01
gene11098:106604483	B-cell linker protein	Immune B cell;Immune receptor	-1.48121	0.0221767	clnk	ssa05
gene28931:100196188	B-cell translocation gene 3	Cell cycle	-1.52732	0.0291475	btg3	ssa13
gene3364:106574167	BCL2/adenovirus E1B 19 kDa protein-interacting protein 2-like	zzzzz	-1.5439	0.0300165	LOC106574167	ssa02
gene47942:106586712	BCL6 co-repressor	Cell Transcription	-3.80003	0.0196535	LOC106586712	ssa25
gene18185:106611244	Beclin 1-associated autophagy-related key regulator	zzzzz	4.17195	0.0417722	LOC106611244	ssa09
gene25702:106564884	beta-2-glycoprotein 1-like	zzzzz	-3.43256	0.0265618	LOC106564884	ssa12
gene9067:106602547	Beta-galactosidase	Metabolism Sugar	-5.62594	0.0483085	glb1	ssa04
gene35504:106574443	Beta-galactoside alpha-2_6-sialyltransferase 2 [Alpha 2_6-ST 2]	Cell motor	-2.1661	0.0248462	LOC106574443	ssa16
gene42204:106581055	bicaudal D-related protein 1-like	zzzzz	-2.18989	0.0415404	LOC106581055	ssa20
gene127:106604359	Bifunctional epoxide hydrolase 2	Metabolism Xenobiotic	-4.01326	0.0126876	LOC106604359	ssa01
gene23314:106562462	biogenesis of lysosome-related organelles complex 1 subunit 6-like	zzzzz	-3.0538	0.0076468	LOC106562462	ssa11
gene48918:106587685	biogenesis of lysosome-related organelles complex 1 subunit 6-like%2C transcript variant X1	zzzzz	-3.28024	0.0173502	LOC106587685	ssa26
gene50354:106588750	biotinidase-like (LOC106588721)	Metabolism Vitamin	-2.30181	0.0162956	LOC106588750	ssa27
gene14875:100380549	Bmp2a protein	Tissue Growth factor	-1.37095	0.0338218	bmp2	ssa06
gene41375:106579847	Bone morphogenetic protein 1b	Tissue Growth factor	-3.19967	0.0168034	LOC106579847	ssa20
gene18064:106611121	bone morphogenetic protein 4-like	zzzzz	-3.66077	0.0197013	LOC106611121	ssa09
gene1736:106612672	Bone morphogenetic protein 5	Tissue Growth factor	-2.83925	0.00716929	LOC106612672	ssa01
gene38001:106576707	Bone morphogenetic protein receptor, type 1ba	Tissue Growth factor	-3.37006	0.0260072	bmpr1a	ssa18
gene37235:106576140	branched-chain-amino-acid aminotransferase, cytosolic-like	Metabolism Amino acid	2.09679	0.00455386	LOC106576140	ssa17
gene23988:106563116	Breakpoint cluster region	Cell Signaling	1.6158	0.031045	LOC106563116	ssa11
gene10062:106603511	Breakpoint cluster region	Cell Signaling	-2.26039	0.0435252	LOC106603511	ssa04
gene768:106601227	breast cancer metastasis-suppressor 1-like	Cell Transcription	4.37694	0.00173541	brms1l	ssa01
gene2442:106565369	Bromodomain-containing 2a	Cell Ubiquitin	-6.78858	0.0156547	LOC106565369	ssa01
gene37942:100195240	Butyrate response factor 2	zzzzz	-4.40958	0.00466484	tisd	ssa18
gene9113:106602685	butyrophilin subfamily 1 member A1-like	zzz_not def	-3.78153	0.003125	LOC106602685	ssa04
gene48332:100196709	C1q and tumor necrosis factor related protein 4	Immune	-1.50813	0.0213243	c1qtnf4	ssa26
gene14408:106607641	C-1-tetrahydrofolate synthase, cytoplasmic	Metabolism	-3.65525	0.0244874	LOC106607641	ssa06
gene42233:106581200	C2 domain-containing protein 3	zzzzz	-3.20388	0.00968986	c2cd3	ssa20
gene34556:106573427	C2 domain-containing protein 5	zzzzz	9.0666	0.000407314	LOC106573427	ssa16
gene22893:106562057	Cadherin 2, neuronal	Tissue Adhesion	-9.44181	0.00360512	LOC106562057	ssa11
gene46624:106585560	Calcineurin binding protein 1	zzzzz	-5.59856	0.0433442	cabin1	ssa24
gene46337:106585122	calcineurin-like EF-hand protein 1 (chp1), X1	zzzzz	-3.97776	0.0261165	ogfod2	ssa24
gene13053:106606402	Calcium activated nucleotidase 1a	Metabolism Nuclease	-1.31659	0.0478328	LOC106606402	ssa06
gene9120:106602693	Calcium binding protein 5a	Metabolism Calcium	-0.921246	0.00971088	LOC106602693	ssa04
gene33143:106571974	Calcium channel, voltage-dependent, L type, alpha 1C subunit	Metabolism Calcium	-2.80653	0.0200938	LOC106571974	ssa15
gene2631:106567450	Calcium channel, voltage-dependent, P/Q type, alpha 1A subunit, b	Metabolism Calcium	2.27033	0.0194311	LOC106567450	ssa01
gene43422:106582264	Calcium/calmodulin-dependent 3 ,5 -cyclic nucleoti	Cell Signaling	-2.83316	0.0004153	LOC106582264	ssa21
gene15490:106608597	Calcium/calmodulin-dependent 3 ,5 -cyclic nucleoti	Tissue ECM	-1.88837	0.0147146	LOC106608597	ssa07
gene1237:106606853	Calcium/calmodulin-dependent protein kinase	Cell Signaling	-2.49237	0.0111031	LOC106606853	ssa01
gene46787:106585432	calcium/calmodulin-dependent protein kinase type II delta 1 chain-like (LOC106570798)	Cell GTP signaling	-1.39358	0.0345173	LOC106585432	ssa24
gene765:106601272	Calmodulin	Cell Signaling;Metabolism Calcium	-3.86083	0.0384473	LOC106601272	ssa01
gene29232:106568232	Calmodulin	Metabolism Calcium	-2.05553	0.0298344	LOC106568232	ssa13
gene18110:106611171	calmodulin 1 (phosphorylase kinase%2C delta)	zzzzz	-5.39225	0.00312413	calm1	ssa09
gene51509:106589959	Calpain 9	Metabolism Protease	-3.78695	0.0210339	LOC106589959	ssa28
gene26044:100380407	Calpastatin	Unknown Uncertain	-4.90382	0.024175	ical	ssa12
gene39586:106578491	Calponin 3, acidic a	Cell cytoskeleton	-4.58608	0.0448441	LOC106578491	ssa19
gene16040:106609130	Calumenin-A; Flags: Precursor	Cell Reticulum	2.20725	0.0415147	LOC106609130	ssa07
gene41905:106580752	CAP-Gly domain-containing linker protein 3	Cell Reticulum	-1.35199	0.0216009	LOC106580752	ssa20
gene38650:106577552	Capping protein	Cell cytoskeleton;Immune IFN-virus response	-2.88704	0.00942528	LOC106577552	ssa18
gene16234:106609345	Carbohydrate sulfotransferase 11	Metabolism sulfur	-2.09667	0.0072388	LOC106609345	ssa07
gene28513:106567405	Carbohydrate-responsive element-binding protein	CHREPB	2.61971	0.0335759	LOC106567405	ssa13
gene22181:106561275	Carboxylesterase	Metabolism Xenobiotic	-4.77169	0.0316266	LOC106561275	ssa10
gene52064:106590525	Carboxymethylenebutenolidase homolog	zzz_not def	-1.80366	0.0354346	LOC106590525	ssa29
gene52128:106590593	Carboxymethylenebutenolidase homolog	zzzzz	-1.57081	0.0304516	cmbl	ssa29
gene15526:106608661	Carboxypeptidase Z	Metabolism Protease	-2.58947	0.0474207	LOC106608661	ssa07
gene38671:106577565	Carboxypeptidase Z	Metabolism Protease	-3.23898	0.00442122	cpz	ssa18
gene46662:106585535	Carnitine O-acetyltransferase	Metabolism Lipid	3.74273	0.0451384	crat	ssa24
gene22074:106561238	carnitine palmitoyltransferase 1B (muscle)	Metabolism lipid	-2.09338	0.00591588	cpt1b	ssa10
gene67503:106592234	Carnitine palmitoyltransferase 1B (Muscle) - Ident 97	Metabolism Lipid	3.26637	0.0455225	LOC106592234	jcf1000656581_0_0
gene24791:106563933	carnosine N-methyltransferase 1 (carnmt1), X1	zzzzz	2.86235	0.00775252	LOC106563933	ssa11
gene43759:106582588	CASP8 and FADD-like apoptosis regulator	Cell Apoptosis	-3.05515	0.012857	LOC106582588	ssa21
gene26208:106565345	CASP8 and FADD-like apoptosis regulator CASP8 and FADD-like apoptosis regulator	Cell Apoptosis	-3.25038	0.0464029	LOC106565345	ssa12
gene2445:106565424	caspase recruitment domain-containing protein 8-like	Cell Apoptosis	-3.50095	0.0469633	LOC106565424	ssa01
gene6573:100136453	cathelicidin	Immune Effector	1.04439	0.0117704	LOC100136453	ssa03
gene18307:106611360	Cathepsin B, a	Cell Lysosome;Metabolism Protease	-3.8443	0.0361175	LOC106611360	ssa09
gene14290:106607447	Cathepsin D	Cell Lysosome;Metabolism Protease	-3.05236	0.0314056	LOC106607447	ssa06
gene49192:106587969	Cathepsin D	Cell Lysosome;Metabolism Protease	-3.76556	0.0165022	LOC106587969	ssa26
gene11965:100195370	Cathepsin Sb, tandem duplicate 2	Cell Lysosome;Metabolism Protease	-3.03567	0.00772151	catk	ssa05
gene11966:106605328	cathepsin S-like	zzzzz	-2.98362	0.0113336	LOC106605328	ssa05
gene26313:106565426	Cathepsin Z	Cell Lysosome;Cell proteasome;Metabolism Protease	-2.88683	0.0141964	LOC106565426	ssa12
gene16313:106609461	Caveolae-associated protein 4a	Unknown Uncertain	-2.17488	0.0281534	LOC106609461	ssa07
gene32827:106571620	C-C chemokine receptor type 6-like	Immune Chemokine receptor	1.86569	0.00521053	LOC106571620	ssa15
gene32009:106570861	C-C motif chemokine 19-4	Immune Chemokine	-1.60779	0.0256676	LOC106570861	ssa15
gene20726:106613704	C-C motif chemokine 25-like	Immune Chemokine	1.64087	0.0190719	LOC106613704	ssa10
gene6731:106600446	C-C motif chemokine 4-like	Immune Chemokine	-2.33031	0.00999083	LOC106600446	ssa03
gene36626:106575540	CD2	Immune T cell	-2.52907	0.00326814	LOC106575540	ssa17
gene12489:106605836	CD209 antigen-like protein E (c209e)	Unknown Uncertain	-1.60526	0.00238087	LOC106605836	ssa05
gene3645:100196420	CD209 antigen-like protein E%2C transcript variant X1	zzzzz	-4.08406	0.00813657	c209e	ssa02
gene29519:100196322	CD274	Cell Apoptosis;Immune T cell	-2.19956	0.0125588	pdl1	ssa13
gene22937:106562141	CD276 antigen	Immune T cell	-4.16811	0.0059603	LOC106562141	ssa11
gene1985:106560709	CD36 antigen	Immune cell marker	-4.49707	0.00100523	LOC106560709	ssa01
gene19635:100136515	CD3gammadelta-B (LOC100137057)	Immune T cell	-2.21082	0.0451012	LOC100136515	ssa09
gene44731:100136450	CD8 alpha	Immune T cell	-1.13323	0.0465131	LOC100136450	ssa22
gene4046:106581291	CD83 antigen-like	Immune Dendritic cells	-1.56846	0.0309458	LOC106581291	ssa02
gene36268:106575202	CD99 antigen-like protein 2	Immune Lymphocyte	-3.89032	0.035681	LOC106575202	ssa17
gene35442:100846959	CD99 molecule	Immune Lymphocyte	-4.97625	0.0104807	cd99	ssa16
gene28637:100196359	CDKN2AIP N-terminal-like protein	zzzzz	-4.10628	0.0490237	c2ail	ssa13
gene23164:106562317	Cell cycle associated protein 1a	Metabolism Mitochondria;Tissue Differentiation	3.62829	0.0326451	LOC106562317	ssa11
gene34173:100195798	Cell cycle associated protein 1a	Metabolism RNA	5.34827	0.00251883	LOC100195798	ssa16
gene23049:100380280	Cell cycle progression protein 1	Cell cycle	-5.11128	0.012271	ccpg1	ssa11
gene38203:100196122	Cell division control protein 2 homolog	Cell cycle	-1.65804	0.0038923	cdc2	ssa18
gene44247:106583122	cell division control protein 42 homolog%2C transcript variant X1	Cell cycle	-8.48116	0.0222053	LOC106583122	ssa22
gene47464:106586236	Cell division cycle associated 7a	Cell cycle	-1.19462	0.0387781	LOC106586236	ssa25
gene50365:106588796	cell division cycle-associated 7-like protein	Cell cycle	1.62607	0.00765873	LOC106588796	ssa27
gene44462:100196712	Cell division protein kinase 2	Cell cycle	-1.87314	0.0232673	cdk2	ssa22
gene18306:106611361	cell growth regulator with EF hand domain protein 1-like	Cell cycle	1.43167	0.0430075	LOC106611361	ssa09
gene49106:106587882	cell migration-inducing and hyaluronan-binding protein-like	zzzzz	-3.60849	0.0155677	LOC106587882	ssa26
gene23868:106563079	centrin-3	zzzzz	-3.35707	0.0029555	LOC106563079	ssa11
gene32701:106571497	centromere protein W-like	Cell cycle	-3.69159	0.0110374	LOC106571497	ssa15
gene14746:106607939	centromere protein W-like	Cell cycle	-4.75775	0.00116081	LOC106607939	ssa06
gene33493:106571987	Centrosomal protein of 104 kDa	Cell cycle	7.23236	0.00222568	cep104	ssa15
gene37083:106575992	Ceramide kinase	Metabolism lipid	-1.63339	0.0297709	LOC106575992	ssa17
gene43427:106582268	Ceramide kinase-like protein	Metabolism lipid	-1.11438	0.0284227	LOC106582268	ssa21
gene24770:106563910	Ceruloplasmin	Metabolism Ion	1.6583	0.0142281	LOC106563910	ssa11
gene47755:106586513	Charged multivesicular body protein 2b	Cell Reticulum	-3.17425	0.0013773	LOC106586513	ssa25
gene12306:106605601	chemokine-like receptor 1%2C transcript variant X2	zzzzz	-2.59277	0.00170713	LOC106605601	ssa05
gene36254:100306771	Chloride channel CLIC-like protein 1	Metabolism Ion	-2.5488	0.0310879	clcc1	ssa17
gene31045:106570064	Chloride intracellular channel 1 - Ident 94	Metabolism Ion	-6.24858	0.0115044	LOC106570064	ssa14
gene18481:106611523	Chloride intracellular channel 2; Chloride intracellular channel protein 2	Metabolism Ion	-4.22029	0.0283198	LOC106611523	ssa09
gene33144:106571975	Choline dehydrogenase	Metabolism	-2.86722	0.0141519	chdh	ssa15
gene34705:106573758	Choline kinase alpha	Metabolism Lipid;Metabolism Xenobiotic	3.79799	0.0239943	LOC106573758	ssa16
gene26138:100194840	Choline/ethanolaminephosphotransferase 1	Metabolism lipid	-4.48068	0.0421762	cept1	ssa12
gene9953:106603603	Cholinergic receptor, nicotinic, epsilon	Metabolism Ion	-2.21316	0.0359719	LOC106603603	ssa04
gene3606:106576265	Chromodomain helicase DNA binding protein 4b	Cell chromosome	-3.27421	0.0283735	LOC106576265	ssa02
gene18103:106611165	chromosome ssa09 open reading frame%2C human C14orf159%2C transcript variant X1	zzzzz	-3.56748	0.0198006	cssa09h14orf159	ssa09
gene19518:106612491	chromosome ssa09 open reading frame%2C human C19orf47%2C transcript variant X1	zzzzz	5.43117	0.0265242	cssa09h19orf47	ssa09
gene28913:100195879	chromosome ssa13 open reading frame%2C human C11orf54%2C transcript variant X1	zzzzz	-2.09183	0.0274788	cssa13h11orf54	ssa13
gene40929:106579804	chromosome ssa20 open reading frame%2C human C12orf49	zzzzz	4.91279	0.0413728	cssa20h12orf49	ssa20
gene46300:106585155	chromosome ssa24 open reading frame%2C human C9orf3%2C transcript variant X6	zzzzz	3.17716	0.00594123	cssa24h9orf3	ssa24
gene48408:106587307	chromosome ssa26 open reading frame%2C human C19orf12%2C transcript variant X4	zzzzz	-3.31078	0.00652424	cssa26h19orf12	ssa26
gene50851:106589353	chromosome ssa28 open reading frame%2C human C16orf62%2C transcript variant X1	zzzzz	-6.21901	0.0482789	cssa28h16orf62	ssa28
gene9721:106603166	Chromosome-associated kinesin KIF4A	Cell cycle	-1.41302	0.0400787	LOC106603166	ssa04
gene3148:106572571	ciliary neurotrophic factor receptor subunit alpha-like	zzzzz	2.78035	0.014344	LOC106572571	ssa01
gene23033:106562198	Cingulin-like 1	zzzzz	5.91878	0.019167	cgnl1	ssa11
gene40956:106580207	cip1-interacting zinc finger protein-like	zzzzz	4.55069	0.0231239	LOC106580207	ssa20
gene15299:106608480	circularly permutated Ras protein 1-like	zzzzz	-2.64414	0.0124685	LOC106608480	ssa07
gene13372:106606723	C-Jun-amino-terminal kinase-interacting protein 4-like	Cell Stress	4.53284	0.00934496	LOC106606723	ssa06
gene4489:100196520	CKLF-like MARVEL transmembrane domain-containing protein 7	zzzzz	-2.88507	0.034238	cklf7	ssa02
gene2735:106568355	claudin-5-like	zzzzz	2.17874	0.0187045	LOC106568355	ssa01
gene6035:106598377	CMRF35-like molecule 3	Immune receptor	-2.07982	0.0246414	LOC106598377	ssa03
gene47954:106586703	cms1 ribosomal small subunit homolog (yeast)%2C transcript variant X2	zzzzz	2.56094	0.0207028	cmss1	ssa25
gene50585:106589014	C-Myc-binding protein-like	Cell Stress	-2.53261	0.00912368	LOC106589014	ssa27
gene30007:106569002	Coatomer protein complex, subunit beta 2	Cell GTP signaling	4.10294	0.02722	LOC106569002	ssa14
gene23173:100195320	Coatomer subunit beta	zzzzz	3.49229	0.0338148	copb	ssa11
gene7023:106600675	coiled-coil domain containing 137	zzzzz	2.2583	0.0207449	ccdc137	ssa03
gene43095:106581937	Coiled-coil domain containing 80	Tissue Adhesion	3.48728	0.0173674	ccdc80	ssa21
gene48384:106587147	Coiled-coil domain-containing protein 102A	zzzzz	-3.2558	0.00182341	LOC106587147	ssa26
gene22876:106562045	Coiled-coil domain-containing protein 102A	zzzzz	-3.61332	0.0422275	LOC106562045	ssa11
gene27967:100306834	Coiled-coil domain-containing protein 22	Unknown Uncertain	8.56221	0.00543478	ccd22	ssa13
gene14103:106607307	coiled-coil domain-containing protein 43-like	Unknown Uncertain	1.20266	0.0298985	LOC106607307	ssa06
gene36877:106575787	coiled-coil domain-containing protein 80-like	zzzzz	-2.45273	0.000345933	LOC106575787	ssa17
gene38178:106577053	coiled-coil serine-rich protein 2	zzzzz	3.97459	0.0126598	ccser2	ssa18
gene10568:100195877	Coiled-coil-helix-coiled-coil-helix domain-containing protein 8	Metabolism Mitochondria	-2.20866	0.0322284	chch8	ssa04
gene34876:106573600	cold-inducible RNA-binding protein B-like	Cell Stress	4.52649	0.0402807	LOC106573600	ssa16
gene14244:100286406	collagen alpha-1(I) chain	Tissue ECM collagen	-2.64367	0.0377299	LOC100286406	ssa06
gene1587:106610502	collagen alpha-1(I) chain-like	Tissue ECM collagen	-2.45121	0.0137054	LOC106610502	ssa01
gene7263:106600852	collagen alpha-1(I) chain-like	Tissue ECM collagen	-3.30377	0.00799106	LOC106600852	ssa03
gene51191:106589632	collagen alpha-1(I) chain-like	Tissue ECM collagen	-3.32143	0.010239	LOC106589632	ssa28
gene23815:106562962	collagen alpha-1(V) chain-like%2C transcript variant X2	Tissue ECM collagen	-2.44146	0.0453474	LOC106562962	ssa11
gene5966:106597294	collagen alpha-1(VI) chain-like	Tissue ECM collagen	-4.68616	0.018311	LOC106597294	ssa03
gene77247:106597902	collagen alpha-1(VIII) chain-like	Tissue ECM collagen	-1.03711	0.0459174	LOC106597902	jcf1001067543_0_0
gene2778:106568813	collagen alpha-1(XI) chain-like%2C transcript variant X4	Tissue ECM collagen	-4.67607	0.0238802	LOC106568813	ssa01
gene38033:100380336	collagen alpha-1(XIII) chain-like (LOC106606370), X1	Immune Complement;Tissue ECM collagen	7.06135	0.0448606	coda1	ssa18
gene3216:106573090	collagen alpha-1(XIV) chain-like	Tissue ECM collagen	-1.6782	0.0410418	LOC106573090	ssa02
gene31592:106570460	collagen alpha-2(I) chain%2C transcript variant X1	Tissue ECM collagen	-2.84591	0.031672	LOC106570460	ssa14
gene48054:106586824	collagen alpha-2(V) chain-like	Tissue ECM collagen	-3.30171	0.0434667	LOC106586824	ssa25
gene43083:106581929	collagen alpha-2(V) chain-like	Tissue ECM collagen	-4.11242	0.0393347	LOC106581929	ssa21
gene50506:106588939	Collagen type II, alpha-1a	Tissue ECM collagen	-2.96801	0.0288241	col1a2	ssa27
gene2675:106567816	Collagen type IV alpha-3-binding protein	Tissue ECM collagen	-4.25302	0.00474618	LOC106567816	ssa01
gene48554:106587180	Complement C1q tumor necrosis factor-related prote	Cell Surface;Immune	1.72762	0.0433197	LOC106587180	ssa26
gene41985:106580826	complement C2-like	Immune Complement	-2.5538	0.00637271	LOC106580826	ssa20
gene4524:106586139	complement C3-like	Immune Complement	-1.74511	0.0304928	LOC106586139	ssa02
gene3259:106573436	complement C3-like	Immune Complement	-2.54082	0.0222379	LOC106573436	ssa02
gene25763:106564830	complement C3-like	Immune Complement	-2.96764	0.0449356	LOC106564830	ssa12
gene42150:106581002	complement C4-B-like	Immune Complement	-2.06703	0.0286566	LOC106581002	ssa20
gene10496:106603944	Complement component 1 Q subcomponent-binding protein, mitochondrial	Immune Complement	1.76407	0.039134	LOC106603944	ssa04
gene56645:100380615	complement component 1, q subcomponent, B chain	Immune Complement	-3.06149	0.0237249	c1qb	jcf1000194123_0_0
gene24811:100196757	complement component 1, q subcomponent, C chain	Immune Complement	-2.81749	0.00900123	c1qc	ssa11
gene29444:106568362	complement component 9	Immune Complement	-3.73951	0.0233223	c9	ssa13
gene24018:100380290	complement component C6	Immune Complement	-3.06109	0.00912721	c6	ssa11
gene39472:100286491	Complement component C8 gamma chain	Immune Complement	-3.40364	0.0169539	c8g	ssa19
gene81529:106590829	complement factor H-like	Immune Complement	-2.07355	0.0407431	LOC106590829	jcf1001255085_0-0_0_0
gene21361:106560549	complement factor H-related 5	Immune Complement	1.47723	0.00266201	cfhr5	ssa10
gene27876:106566909	complement receptor type 2-like	Immune Complement	-3.60536	0.00262424	LOC106566909	ssa13
gene18425:106611473	Complex I intermediate-associated protein 30, mito	Metabolism Mitochondria	-1.84018	0.00610418	LOC106611473	ssa09
gene51221:100194540	component of oligomeric golgi complex 2	zzzzz	5.36483	0.0154996	cog2	ssa28
gene46343:106585119	Condensin complex subunit 2	Cell chromosome	-1.46172	0.019945	LOC106585119	ssa24
gene14579:106607775	Connexin 39.9	Tissue Adhesion	-2.70651	0.0434606	LOC106607775	ssa06
gene12860:106606204	COP9 signalosome complex subunit 1	Unknown Uncertain	3.65664	0.0459264	LOC106606204	ssa06
gene36867:106575775	copper-transporting ATPase 2-like	zzzzz	-3.87658	0.00153422	LOC106575775	ssa17
gene15537:106608653	Coronin, actin binding protein, 1B	Cell cytoskeleton	-2.30382	0.0343951	LOC106608653	ssa07
gene13648:106606886	Coronin, actin binding protein, 1B	Cell cytoskeleton;Tissue Motility	-2.75492	0.00973519	LOC106606886	ssa06
gene13644:100195790	Coronin-1A	Cell cytoskeleton;Tissue Motility	-3.01628	0.00992579	cor1a	ssa06
gene6592:106599903	Corticotropin releasing hormone receptor 1	zzzzz	-3.3817	0.00487627	LOC106599903	ssa03
gene41343:106579874	coxsackievirus and adenovirus receptor homolog%2C transcript variant X1	zzzzz	-3.47078	0.00785073	LOC106579874	ssa20
gene32292:100194749	Creatine kinase B-type	Cell Myofiber;Metabolism Energy	-3.36935	0.00611054	kcrb	ssa15
gene10355:106603806	CREB/ATF bZIP transcription factor	Cell transcription factor	7.03619	0.0177523	LOC106603806	ssa04
gene34176:106573028	C-src tyrosine kinase	Immune regulator	-2.83271	0.0241916	LOC106573028	ssa16
gene38661:106577558	CTD nuclear envelope phosphatase 1A-like	zzzzz	-3.34321	0.0480265	LOC106577558	ssa18
gene39608:106578519	cubilin (intrinsic factor-cobalamin receptor)	zzzzz	-2.60553	0.0338026	cubn	ssa19
gene18478:100194954	Cullin 4B	Cell Ubiquitin	5.35636	0.0344747	cul4b	ssa09
gene10268:106603716	Cullin 5b	Cell proteasome	4.49634	0.00431105	LOC106603716	ssa04
gene23764:100195999	C-X-C motif chemokine 10	Immune Chemokine	-2.27382	0.00969555	cxl10	ssa11
gene14291:106607446	cyclic AMP-dependent transcription factor ATF-4-like	Cell transcription factor	-3.01582	0.00575794	LOC106607446	ssa06
gene46243:106585194	cyclic AMP-responsive element-binding protein 3-like (LOC106580597)	Cell Signaling	3.86907	0.048128	LOC106585194	ssa24
gene18538:106611545	Cyclin A1	Cell cycle	-1.03121	0.0148846	LOC106611545	ssa09
gene23761:106562917	Cyclin M2a	Cell cycle	2.2821	0.0201587	LOC106562917	ssa11
gene14735:106607947	Cyclin-C	Cell cycle	3.96087	0.0202686	LOC106607947	ssa06
gene33479:106572001	Cyclin-dependent kinase 11A	Cell cycle	8.26755	0.0304612	LOC106572001	ssa15
gene44258:106583111	Cyclin-dependent kinase 18	Cell cycle	-2.96594	0.00876326	LOC106583111	ssa22
gene50514:106588946	cyclin-dependent kinase 6-like%2C transcript variant X1	Cell cycle	-3.33139	0.00505688	LOC106588946	ssa27
gene44293:106583085	cyclin-dependent kinase inhibitor 1-like	Cell cycle	-1.46652	0.00604215	LOC106583085	ssa22
gene14658:106607836	Cyclin-Y-like protein 1	Cell cycle	-2.51093	0.0285303	LOC106607836	ssa06
gene13112:106606454	CYP2J2	Immune Eicosanoid;Metabolism Xenobiotic	0.717342	0.000727177	LOC106606454	ssa06
gene33901:106572755	CYP2J2	Metabolism P450;Metabolism Xenobiotic	-2.62841	0.000735327	LOC106572755	ssa15
gene34995:106573862	cystathionine gamma-lyase-like%2C transcript variant X2	zzzzz	1.16054	0.0472482	LOC106573862	ssa16
gene37981:100195863	cystatin F (leukocystatin)%2C transcript variant X1	zzzzz	-2.69186	0.0414805	cst7	ssa18
gene37921:106576775	cysteine sulfinic acid decarboxylase-like	Metabolism Amino acid	1.97717	0.0374274	LOC106576775	ssa18
gene50918:106589407	Cysteine-rich PDZ-binding protein	Tissue Neural	-6.39815	0.00779815	cript	ssa28
gene18226:106611283	Cysteine-rich protein 2	Metabolism Ion	-2.65357	0.0135649	LOC106611283	ssa09
gene22400:100136366	cystic fibrosis transmembrane conductance regulator II	zzzzz	-1.22699	0.0334282	LOC100136366	ssa10
gene20557:106613551	cytochrome b-c1 complex subunit 6, mitochondrial-like	Metabolism Mitochondria	-2.53028	0.0119279	LOC106613551	ssa10
gene30494:106569401	cytochrome P450 2J2-like	Metabolism P450;Metabolism Xenobiotic	-6.59832	0.00321319	LOC106569401	ssa14
gene29165:106568073	Cytochrome P450 3A27	Metabolism P450;Metabolism Steroid, bile;Metabolism Xenobiotic	-4.14707	0.0182464	LOC106568073	ssa13
gene5448:106594168	cytochrome P450 3A27	Metabolism Xenobiotic	2.60875	0.0293514	LOC106594168	ssa02
gene4303:106583306	cytochrome P450 4B1-like	Metabolism P450;Metabolism Xenobiotic	-4.59052	0.00514453	LOC106583306	ssa02
gene6284:106599162	Cytochrome P450 7A1	Metabolism P450;Metabolism Xenobiotic	-0.819292	0.00700134	LOC106599162	ssa03
gene42932:100196725	cytohesin 1 interacting protein	zzzzz	-2.76422	0.0127354	cytip	ssa21
gene13700:106606929	Cytohesin 1b	Immune Lymphocyte	-2.95004	0.0102998	LOC106606929	ssa06
gene26029:100286570	Cytokine-like protein 1	Immune Cytokine	-1.70601	0.023968	cytl1	ssa12
gene42993:100196735	Cytoplasmic dynein 1 intermediate chain 2	Metabolism Transport	3.95963	0.00941259	dc1i2	ssa21
gene15195:106608376	Cytosolic carboxypeptidase-like protein 5	zzzzz	-1.72775	0.00383301	LOC106608376	ssa06
gene31982:106570836	cytosolic phospholipase A2-like	Immune Cytokine receptor;Immune Effector	-2.65004	0.00229512	LOC106570836	ssa15
gene17722:106610774	Cytospin-A - Ident 39	Cell Signaling	-2.27865	0.041755	LOC106610774	ssa09
gene10215:106603679	cytotoxic and regulatory T cell protein	Immune T cell	-1.98066	0.0361457	crtam	ssa04
gene33165:106572265	DALR anticodon-binding domain-containing protein 3	Unknown Uncertain	-5.15294	0.0338765	dalrd3	ssa15
gene16301:100195628	Damage-regulated autophagy modulator	Cell Autophagy	-2.9821	0.0032206	dram1	ssa07
gene8839:106602441	DCMP deaminase	Metabolism Nucleotide	-4.87528	0.0225403	LOC106602441	ssa04
gene43116:106581957	DDB1- and CUL4-associated factor 6	Cell Signaling;Unknown Uncertain	-2.64683	0.0225102	dcaf6	ssa21
gene17950:106611006	DEAD (Asp-Glu-Ala-Asp) box helicase 24%2C transcript variant X2	zzzzz	3.27667	0.0295644	ddx24	ssa09
gene44863:106583674	DEAD (Asp-Glu-Ala-Asp) box polypeptide 27	zzzzz	3.20832	0.0050145	ddx27	ssa22
gene48229:106587013	DEAD (Asp-Glu-Ala-Asp) box polypeptide 31%2C transcript variant X8	zzzzz	4.77866	0.0119684	ddx31	ssa26
gene24797:106563937	DEAD (Asp-Glu-Ala-Asp) box polypeptide 52%2C transcript variant X3	zzzzz	2.2133	0.0325229	ddx52	ssa11
gene24067:100306818	DEAD (Asp-Glu-Ala-Asp) box polypeptide 54	zzzzz	3.22782	0.0360015	ddx54	ssa11
gene6377:106599428	DEAH (Asp-Glu-Ala-His) box helicase 9%2C transcript variant X1	zzzzz	5.76583	0.0166831	dhx9	ssa03
gene41563:106580437	DEAH (Asp-Glu-Ala-His) box polypeptide 37	Metabolism RNA	3.91646	0.0193281	dhx37	ssa20
gene37550:100380277	Decorin	Tissue ECM	-4.22092	0.035091	pgs2	ssa17
gene11493:106604826	Dedicator of cytokinesis 5	Cell cycle	-2.58228	0.0456113	LOC106604826	ssa05
gene18829:106611811	Dedicator of cytokinesis 5	Cell cycle;Cell GTP signaling	-1.76007	0.0364656	LOC106611811	ssa09
gene17877:106611070	DeltaC	Tissue Differentiation	-2.77647	0.0474616	LOC106611070	ssa09
gene44653:106583491	DENN/MADD domain containing 2Db	Cell GTP signaling	-2.73992	0.0125343	LOC106583491	ssa22
gene27556:106566468	deoxyribonuclease gamma-like	Metabolism Nuclease	-2.80152	0.00697649	LOC106566468	ssa13
gene4138:106581956	deoxyribonuclease-2-alpha-like	Metabolism Nuclease	-2.16534	0.0124856	LOC106581956	ssa02
gene11917:106605280	deoxyribonuclease-2-alpha-like (LOC106581956), X1	Metabolism Nuclease	-2.7794	0.0428036	LOC106605280	ssa05
gene28826:106567674	Derlin-2	Cell Reticulum	3.38892	0.00242018	LOC106567674	ssa13
gene7390:100195148	DEXH (Asp-Glu-X-His) box polypeptide 58	zzzzz	-1.13107	0.0305104	dhx58	ssa03
gene4612:106588413	Diacylglycerol kinase epsilon	Lipid met	8.29513	0.000124698	LOC106588413	ssa02
gene10032:106603538	Diacylglycerol O-acyltransferase 2	Metabolism Lipid	-1.86612	0.0334679	LOC106603538	ssa04
gene26133:106565117	Differentially expressed in FDCP 6a homolog	Immune T cell	-3.45116	0.0207135	LOC106565117	ssa12
gene39591:106578501	dihydropyrimidine dehydrogenase [NADP(+)]-like%2C transcript variant X3	zzzzz	-3.56727	0.0456285	LOC106578501	ssa19
gene20453:100195549	Di-N-acetylchitobiase	Tissue glycan	-4.29434	0.049514	ctbs	ssa10
gene48659:100195467	Diphosphomevalonate decarboxylase	Metabolism Steroid, bile	1.19697	0.0249774	erg19	ssa26
gene23108:106562275	diphosphomevalonate decarboxylase-like	Metabolism Steroid, bile	1.4412	0.0439552	LOC106562275	ssa11
gene42274:106581169	Diphthamide biosynthesis protein 1	zzzzz	5.53767	0.00815148	dph1	ssa20
gene45423:106584138	Discoidin domain-containing receptor 2	Tissue Differentiation	-1.52201	0.0426781	LOC106584138	ssa23
gene55063:106593358	Discs, large	zzzzz	3.07976	0.0141365	LOC106593358	jcf1000123454_0_0
gene18258:106611330	DNA (cytosine-5)-methyltransferase 3A-like%2C transcript variant X7	zzzzz	-4.62823	0.0130675	LOC106611330	ssa09
gene9918:106603375	DNA excision repair protein ERCC-6-like	Cell DNA repair	-1.424	0.00241789	ercc6l	ssa04
gene13031:106606382	DNA polymerase	Cell DNA replication	-1.52736	0.0122507	LOC106606382	ssa06
gene32481:106571315	DNA polymerase zeta catalytic subunit	Cell DNA replication	-2.38406	0.0285131	LOC106571315	ssa15
gene47028:106585761	DNA repair protein XRCC4-like	Unknown Uncertain	-2.49881	0.00868004	LOC106585761	ssa24
gene46578:100196511	DNA replication complex GINS protein SLD5	Cell DNA replication	-1.3458	0.0303069	sld5	ssa24
gene22898:106562060	DNA replication factor Cdt1-like	Cell cycle	-2.21002	0.0238065	LOC106562060	ssa11
gene13775:106607002	DNA replication licensing factor MCM5	Cell DNA replication	-1.22858	0.0228809	LOC106607002	ssa06
gene26724:106565779	DNA topoisomerase 1-like	Cell DNA replication	9.26403	0.0190333	LOC106565779	ssa12
gene10655:100196195	DNA-directed RNA polymerase II subunit RPB11-a	Cell Transcription	2.83196	0.0217877	rpac2	ssa05
gene13953:100195965	DNA-directed RNA polymerase III subunit RPC8	Cell Transcription	3.58579	0.00916934	rpc8	ssa06
gene9229:106602802	DnaJ	Cell foldig, protein modification	3.21073	0.0172571	LOC106602802	ssa04
gene46119:106584850	DnaJ	Cell Folding, protein modification	1.16674	0.0125831	LOC106584850	ssa23
gene40098:106578981	DnaJ (Hsp40) homolog%2C subfamily C%2C member 9%2C transcript variant X1	Cell foldig, protein modification	-4.67543	0.0251755	dnajc9	ssa19
gene16949:100195162	DnaJ homolog subfamily A member 1	Cell Folding, protein modification	3.85815	0.0320289	dnja1	ssa08
gene43534:106582367	DnaJ homolog subfamily B member 11	Cell Folding, protein modification	1.45516	0.0256674	LOC106582367	ssa21
gene29752:100194791	DnaJ homolog subfamily C member 1	Cell foldig, protein modification	4.08277	0.0280299	dnjc1	ssa14
gene5764:106597112	DnaJ homolog subfamily C member 1	Cell foldig, protein modification	2.26903	0.0252346	LOC106597112	ssa03
gene2901:106570126	Dolichol kinase	zzzzz	5.75843	0.0046299	dolk	ssa01
gene26789:106565722	Dolichyl-diphosphooligosaccharide--protein glycosyltransferase subunit 2	Tissue glycan	2.53807	0.0420094	LOC106565722	ssa12
gene31033:106570075	Dolichyl-diphosphooligosaccharide--protein glycosyltransferase subunit STT3B	Tissue ECM	3.39758	0.00680293	LOC106570075	ssa14
gene49652:106588202	Dolichyl-diphosphooligosaccharide--protein glycosyltransferase subunit STT3B	Tissue ECM	2.69922	0.0276541	LOC106588202	ssa27
gene6885:106600580	Dolichyl-P-Man:Man5GlcNAc2-PP-dolichyl mannosyltransferase	zzzzz	3.95886	0.0129746	alg3	ssa03
gene40854:106579743	Double-stranded RNA-binding protein Staufen homolog 2	Metabolism RNA	-2.46736	0.0390871	LOC106579743	ssa19
gene4801:100195646	D-tyrosyl-tRNA	zzzzz	2.50784	0.027255	dtd1	ssa02
gene699:100196542	Dual adapter for phosphotyrosine and 3-phosphotyrosine	Immune B cell;Immune regulator	-2.18775	0.00285015	dapp1	ssa01
gene6247:100195849	dual specificity phosphatase 12%2C transcript variant X1	zzzzz	2.74317	0.0337931	dusp12	ssa03
gene22414:100306828	Dual specificity phosphatase 7	Cell Signaling	-3.11485	0.0222592	dus6	ssa10
gene11689:106605052	dual specificity protein kinase Ttk-like%2C transcript variant X2	zzzzz	-2.21178	0.0264387	LOC106605052	ssa05
gene15746:106608865	Dual specificity testis-specific protein kinase 2	zzzzz	-2.27132	0.0301496	LOC106608865	ssa07
gene45732:100196572	Duodenase-1	Metabolism Protease	-1.79697	0.000652543	ddn1	ssa23
gene6628:106600414	Dynamin 1b	zzzzz	2.78504	0.00451757	LOC106600414	ssa03
gene14040:100380767	Dysferlin	Tissue myogenesis	-3.25133	0.0212969	LOC100380767	ssa06
gene20801:106613774	E3 SUMO-protein ligase PIAS4	Cell ubiquitin	-6.74425	0.016206	LOC106613774	ssa10
gene15873:106608974	E3 ubiquitin/ISG15 ligase TRIM25-like	Cell Ubiquitin	-5.73648	0.0062224	LOC106608974	ssa07
gene38878:106577783	E3 ubiquitin-protein ligase ARI6	Cell ubiquitin	-1.68996	0.00118543	LOC106577783	ssa18
gene18896:106611888	E3 ubiquitin-protein ligase BRE1A	Cell Ubiquitin	4.64968	0.00388298	LOC106611888	ssa09
gene40374:106579159	E3 ubiquitin-protein ligase DTX3L	Cell ubiquitin	-2.03743	0.048183	LOC106579159	ssa19
gene48075:106586808	E3 ubiquitin-protein ligase Midline-1-like%2C transcript variant X5	Cell ubiquitin	-1.30431	0.010999	LOC106586808	ssa25
gene33660:106572528	E3 ubiquitin-protein ligase NRDP1	Cell Ubiquitin	-1.48275	0.032013	LOC106572528	ssa15
gene31301:106569858	E3 ubiquitin-protein ligase pellino homolog 1-like	Cell ubiquitin	2.62875	0.00350086	LOC106569858	ssa14
gene26395:106565582	E3 ubiquitin-protein ligase RAD18	Cell ubiquitin	-4.36615	0.0162125	rad18	ssa12
gene7785:106601432	E3 ubiquitin-protein ligase RNF12-B-like	Tissue ECM collagen	-2.18823	0.00247946	LOC106601432	ssa03
gene11212:106604565	E3 ubiquitin-protein ligase RNF130	Cell Ubiquitin	-2.76067	0.0114602	LOC106604565	ssa05
gene18584:106611591	E3 ubiquitin-protein ligase RNF130	Cell Ubiquitin	-2.78447	0.0334997	rnf130	ssa09
gene10507:106603954	E3 ubiquitin-protein ligase RNF43	Cell ubiquitin	2.04333	0.0222721	LOC106603954	ssa04
gene19309:106612292	E3 ubiquitin-protein ligase synoviolin	Cell Ubiquitin	2.72784	0.0219194	LOC106612292	ssa09
gene30534:106569369	E3 ubiquitin-protein ligase ZNRF2 - Ident 58	Cell Ubiquitin	4.39723	0.00723419	LOC106569369	ssa14
gene30587:106569466	E74-like factor 2a	zzzzz	-5.41461	0.0138057	LOC106569466	ssa14
gene41899:100380674	Echinoderm microtubule associated protein like 2	Cell Cytoskeleton microtubule	-2.60901	0.0406975	LOC100380674	ssa20
gene15476:106608585	Echinoderm microtubule associated protein like 2	Cell Cytoskeleton microtubule	-3.24567	0.014782	LOC106608585	ssa07
gene38570:106577463	ectonucleoside triphosphate diphosphohydrolase 1	Metabolism Nucleotide	-3.5661	0.00416128	entpd1	ssa18
gene32883:106571572	Ectonucleoside triphosphate diphosphohydrolase 6	Metabolism Nuclease;Metabolism Nucleotide	-2.01411	0.0424546	LOC106571572	ssa15
gene49886:106588366	Ectonucleotide pyrophosphatase/phosphodiesterase 1	Cell Signaling	-6.64972	0.00307301	LOC106588366	ssa27
gene21620:106561098	EGF-like repeat and discoidin I-like domain-containing protein 3	Tissue Endothelium	-2.52778	0.0128967	LOC106561098	ssa10
gene14653:106607831	EH-domain containing 1a	Cell Exocytosis	-4.4788	0.0219708	LOC106607831	ssa06
gene42199:106581051	elastin-like	Tissue ECM	-3.13652	0.00971569	LOC106581051	ssa20
gene35120:106574070	ELAV-like protein 1	zzzzz	4.6913	0.0101057	LOC106574070	ssa16
gene20537:106613536	elongation of very long chain fatty acids protein 4-like	Lipid	-6.43323	0.000943176	LOC106613536	ssa10
gene4071:106581052	elongator complex protein 6-like	zzzzz	-8.27445	0.00713929	LOC106581052	ssa02
gene27420:106566376	emerin-like	zzzzz	-4.59092	0.0296995	LOC106566376	ssa13
gene40418:106579127	endonuclease domain-containing 1 protein-like	Unknown Uncertain	-2.80601	0.01936	LOC106579127	ssa19
gene51300:106589745	Endoplasmic reticulum lectin 1	zzzzz	3.87427	0.0291032	LOC106589745	ssa28
gene1660:106611219	Endoplasmic reticulum lectin 1	zzzzz	2.84067	0.0352407	LOC106611219	ssa01
gene65329:106593159	Endoplasmic reticulum resident protein 44	zzzzz	3.12815	0.0174041	LOC106593159	jcf1000565328_0_0
gene13333:106606683	Endoribonuclease; ERN2	Immune IFN-virus response;Metabolism Nuclease	-1.69401	0.0169639	LOC106606683	ssa06
gene17132:106610223	Endothelin receptor B1b	zzzzz	-3.63859	0.0350272	LOC106610223	ssa08
gene44178:106582992	Endothelin-converting enzyme 1	Metabolism Protease	-2.3929	0.0369313	LOC106582992	ssa22
gene44511:106583331	Engulfment and cell motility 1	Cell Autophagy	-1.95419	0.00991501	LOC106583331	ssa22
gene31573:106570440	Engulfment and cell motility 1	Cell Autophagy	-2.33133	0.0413704	LOC106570440	ssa14
gene50523:100194979	engulfment and cell motility 1 (ced-12 homolog%2C C. elegans)%2C transcript variant X6	zzzzz	-3.8536	0.0148577	elmo1	ssa27
gene6336:106599517	Enhancer of polycomb homolog 1	Cell chromosome	-6.11921	0.0248028	LOC106599517	ssa03
gene51626:106590083	Enoyl-CoA delta isomerase 2, mitochondrial	Metabolism Lipid	-5.1178	0.0108103	LOC106590083	ssa29
gene16232:106609342	enoyl-CoA hydratase domain-containing protein 3, mitochondrial-like	zzzzz	-3.92006	0.0399005	LOC106609342	ssa07
gene49648:106588197	Eomesodermin	Tissue Differentiation	-1.65191	0.0175995	LOC106588197	ssa27
gene33203:106572237	Eph receptor B2b	Tissue Growth factor	3.8085	0.0232024	LOC106572237	ssa15
gene41756:106580594	Ephrin A5b	Tissue Growth factor	-0.896638	0.0399276	LOC106580594	ssa20
gene34034:106572888	epidermal growth factor receptor kinase substrate 8-like protein 3	Tissue Growth factor	-1.96404	0.0132599	LOC106572888	ssa15
gene32628:106571445	Epidermal retinol dehydrogenase 2	Metabolism Lipid	-2.35683	0.015827	LOC106571445	ssa15
gene37939:106576762	epithelial cell adhesion molecule	Tissue Differentiation	-1.413	0.019586	epcam	ssa18
gene44308:106583072	EPS8-like 3	Tissue Growth factor	1.90793	0.0111468	LOC106583072	ssa22
gene26852:100380799	ER degradation-enhancing alpha-mannosidase-like 1	Cell Reticulum	3.02892	0.0363742	edem1	ssa12
gene17558:106610614	ERO1-like	zzzzz	1.6427	0.0106001	ero1a	ssa09
gene19318:106612300	ES1 protein homolog, mitochondrial	Metabolism Mitochondria	-1.21478	0.0304832	LOC106612300	ssa09
gene21648:100196783	Ethanolamine kinase 1	Metabolism Lipid	-3.89063	0.00828411	eki1	ssa10
gene40173:106579328	ETS translocation variant 4	zzzzz	-1.38096	0.0170586	LOC106579328	ssa19
gene40576:106579473	Eukaryotic translation initiation factor 1A, X-chromosomal	Metabolism Protein biosynthesis	3.76766	0.0408083	LOC106579473	ssa19
gene32771:106571672	Eukaryotic translation initiation factor 2 subunit 1	Metabolism Protein biosynthesis	3.16726	0.0295088	LOC106571672	ssa15
gene17847:106610842	Eukaryotic translation initiation factor 2-alpha kinase 4	Metabolism Protein biosynthesis	3.70679	0.0382005	LOC106610842	ssa09
gene20127:106613115	Eukaryotic translation initiation factor 4 gamma 1	Metabolism Protein biosynthesis	2.89684	0.0310002	LOC106613115	ssa09
gene6221:106599071	eukaryotic translation initiation factor 4 gamma, 1 isoform 3-1	Immune Antigen presentation	-3.52437	0.00620987	LOC106599071	ssa03
gene10973:100194635	eukaryotic translation initiation factor 4E binding protein 3-2	zzzzz	-2.12729	0.0334452	4ebp	ssa05
gene19244:100196384	Eukaryotic translation initiation factor 4E family member 2 related sequence 1	Metabolism Protein biosynthesis	-3.84543	0.0381423	if4e2	ssa09
gene38658:106577556	Eukaryotic translation initiation factor 5A	Metabolism Protein biosynthesis	3.67322	0.0275337	LOC106577556	ssa18
gene18835:106611818	Eukaryotic translation termination factor 1	Metabolism Protein biosynthesis	3.39215	0.0187056	LOC106611818	ssa09
gene43297:106582068	Exportin 4	zzzzz	4.3494	0.0138886	LOC106582068	ssa21
gene51336:106589781	Exportin-5	zzzzz	2.68246	0.0188923	LOC106589781	ssa28
gene54916:106594631	Exportin-T	zzzzz	2.74739	0.00781617	LOC106594631	jcf1000116906_0_0
gene26371:106565469	Extended synaptotagmin-1	Tissue Neural	-4.19828	0.0364071	LOC106565469	ssa12
gene33818:106572666	Extended synaptotagmin-like protein 3	Tissue Neural	-2.64786	0.0189522	LOC106572666	ssa15
gene28162:106567056	Extended synaptotagmin-like protein 3	Tissue Neural	-3.14646	0.0184425	LOC106567056	ssa13
gene27295:106566246	extracellular matrix protein 2-like	Tissue glycan	-3.5994	0.0289473	LOC106566246	ssa12
gene32030:106570894	Extracellular matrix protein FRAS1	zzzzz	-1.73945	0.0286817	fras1	ssa15
gene37957:106576746	extracellular tyrosine-protein kinase PKDCC-like	zzzzz	-2.50723	0.00140244	LOC106576746	ssa18
gene9848:100380538	Ezrin a	Cell cytoskeleton	-4.12142	0.0303619	moes	ssa04
gene20680:100195399	FAM43A	Unknown Uncertain	-2.42662	0.0498112	fam43a	ssa10
gene23808:100194807	FAM69B	Unknown Uncertain	-2.12006	0.0326758	fa69b	ssa11
gene29716:106568634	family with sequence similarity 134%2C member B%2C transcript variant X1	zzzzz	1.98188	0.0113755	fam134b	ssa14
gene3563:106576092	family with sequence similarity 171%2C member A1	zzzzz	4.91411	0.0356648	fam171a1	ssa02
gene34750:106573716	family with sequence similarity 192%2C member A%2C transcript variant X3	zzzzz	4.38145	0.0236015	fam192a	ssa16
gene38062:106576953	family with sequence similarity 98%2C member A	zzzzz	1.51419	0.042477	fam98a	ssa18
gene21848:106560897	Fanconi anemia A	zzzzz	-1.90568	0.0111548	fanca	ssa10
gene12573:106605924	Farnesyl diphosphate synthase	Metabolism Steroid, bile	1.23829	0.0138375	LOC106605924	ssa05
gene12543:100195349	Farnesyl pyrophosphate synthetase	Metabolism Steroid, bile	1.1574	0.016442	fpps	ssa05
gene42979:100306774	FAST kinase domain-containing protein 1	Metabolism Mitochondria	4.96374	0.00826355	fakd1	ssa21
gene50330:100136444	fatty acid binding protein 3%2C muscle and heart	Metabolism lipid	-1.13305	0.0254428	fabp3	ssa27
gene46251:106585190	F-box and leucine-rich repeat protein 14b	zzzzz	-6.36768	0.00472454	fbxl17	ssa24
gene22180:106561277	F-box only protein 31	Cell cycle	-3.29806	0.0408435	LOC106561277	ssa10
gene837:106602232	F-box only protein 34	zzzzz	-3.87717	0.00665763	fbxo34	ssa01
gene9154:106602765	F-box only protein 41	Cell Ubiquitin	-1.99335	0.0386006	LOC106602765	ssa04
gene1746:100195096	F-box only protein 9	zzzzz	-3.92922	0.0490032	fbx9	ssa01
gene2978:106571134	F-box/WD repeat-containing protein 2	Metabolism Ion	6.21873	0.00512461	LOC106571134	ssa01
gene47091:106585844	fem-1 homolog c (C. elegans)	zzzzz	-5.34192	0.0119979	fem1c	ssa24
gene726:106601584	Fermitin family homolog 2	Immune Lymphocyte	-4.84232	0.0474246	LOC106601584	ssa01
gene20735:106613712	Fibrillin 2b	zzzzz	-2.59858	0.0185909	LOC106613712	ssa10
gene11238:106604591	fibroblast growth factor 2-like	Tissue growth factor	-3.07249	0.00184576	LOC106604591	ssa05
gene42675:106581520	fibroblast growth factor receptor homolog 1-like	zzzzz	-2.57317	0.0279796	LOC106581520	ssa20
gene48324:106587092	fin bud initiation factor-like	zzzzz	-1.98749	0.0244782	LOC106587092	ssa26
gene39092:106577963	FinTRIM family, member 1	zzzzz	-2.55728	0.0258847	LOC106577963	ssa18
gene22024:106561188	Fish virus induced TRIM-5	Immune IFN-virus response	-2.19643	0.00449862	LOC106561188	ssa10
gene22349:106561504	Fish virus induced TRIM-7	Immune IFN-virus response	-2.39125	0.00570456	LOC106561504	ssa10
gene35334:106574369	Fish virus induced TRIM-7	zzzzz	-1.23596	0.0265562	LOC106574369	ssa16
gene31306:106569852	Fish virus induced TRIM-7	zzzzz	-2.04176	0.0377889	LOC106569852	ssa14
gene45876:106584582	Fish virus induced TRIM-7	zzzzz	-2.49044	0.0349082	LOC106584582	ssa23
gene34558:100195395	FK506 binding protein 4	Cell Folding, protein modification	6.48628	0.000735574	fkbp4	ssa16
gene22056:106561259	FK506 binding protein 4	Cell Folding, protein modification	4.21103	0.0184852	fkbp4	ssa10
gene45698:100194916	FK506 binding protein 8	Cell Folding, protein modification	6.49648	0.00198193	fkbp8	ssa23
gene10080:100195007	Flotillin 2a	zzzzz	-3.85925	0.0458223	flt2	ssa04
gene28626:106567520	Folliculin-interacting protein 2	Cell cycle	-4.81138	0.0201558	LOC106567520	ssa13
gene35404:100195512	Follistatin-related protein 1	Tissue Differentiation	-7.57807	0.00802997	fstl1	ssa16
gene47890:100136473	Follistatin-related protein 1	Tissue Differetiation-hox;Tissue Growth factor	-3.4996	0.0493559	LOC100136473	ssa25
gene37979:106576725	Forkhead box G1 - Ident 49, uncertain	Cell Apoptosis;Tissue Differentiation	4.90283	0.0400584	LOC106576725	ssa18
gene37158:106576095	Forkhead box protein P2	zzzzz	-3.03175	0.000187337	LOC106576095	ssa17
gene2777:106568736	Formin-binding protein 1-like	Cell cytoskeleton	-5.19642	0.00306848	LOC106568736	ssa01
gene7425:106601135	Formin-like protein 1	Cell cytoskeleton	-3.68157	0.0142654	LOC106601135	ssa03
gene12238:106605646	Frizzled-6	Tissue Differentiation	-6.1158	0.0437961	LOC106605646	ssa05
gene8276:106601911	Fructosamine-3-kinase-related protein	Metabolism Sugar	-1.75302	0.00630203	LOC106601911	ssa03
gene12913:106606261	Fructosamine-3-kinase-related protein	zzzzz	-1.51318	0.0402003	LOC106606261	ssa06
gene4066:106581121	fucolectin-6-like	Immune Lectin	-8.17626	0.00054224	LOC106581121	ssa02
gene4065:106581135	fucolectin-like	Immune Lectin	3.4391	0.0334663	LOC106581135	ssa02
gene950:106603269	Fucosidase, alpha-L- 1, tissue	Unknown Uncertain	-5.25583	0.00302481	LOC106603269	ssa01
gene3166:106572724	fukutin	zzzzz	2.27958	0.0403227	fktn	ssa01
gene43098:106581939	FUN14 domain containing 1	zzzzz	-2.8025	0.0463312	fundc1	ssa21
gene12276:100141318	FXYD domain containing ion transport regulator 5b	zzzzz	-2.00307	0.0482684	fxyd5b	ssa05
gene27765:106566610	FYVE, RhoGEF and PH domain-containing protein 3	zzzzz	-3.02466	0.0240366	LOC106566610	ssa13
gene33589:106572439	G patch domain and KOW motifs-containing protein-like	zzzzz	3.56843	0.0150796	LOC106572439	ssa15
gene16282:100195486	G1/S-specific cyclin-D2	Cell cycle	-4.08893	0.00908843	ccnd2	ssa07
gene34810:106573663	GABA(A) receptor-associated protein like 2	zzzzz	2.14805	0.016152	gabarapl2	ssa16
gene11651:106605016	Galactosidase, alpha	Tissue glycan	-4.6747	0.0118613	LOC106605016	ssa05
gene18183:100195804	Galectin-3	Immune Lectin	-3.64844	0.0139286	leg3	ssa09
gene13094:100196769	Galectin-3-binding protein	Immune IFN-virus response	-2.02188	0.0106723	lg3bp	ssa06
gene22780:106561934	gamma-butyrobetaine dioxygenase-like	zzzzz	-4.03768	0.0314332	LOC106561934	ssa11
gene51884:106590336	Gamma-soluble NSF attachment protein; cDNA FLJ6110	Cell Reticulum	5.72047	0.0335097	LOC106590336	ssa29
gene25349:106564490	gastrula zinc finger protein XlCGF57.1-like	zzzzz	-2.15509	0.0113609	LOC106564490	ssa12
gene45827:106584547	gastrula zinc finger protein XlCGF57.1-like	zzzzz	1.31299	0.0250659	LOC106584547	ssa23
gene68534:106593965	gastrula zinc finger protein XlCGF57.1-like (LOC106587649)	zzzzz	-2.20007	0.0212966	LOC106593965	jcf1000700821_0_0
gene30674:106569555	GATA zinc finger domain containing 2Ab	Unknown Uncertain	-7.01975	0.0403246	LOC106569555	ssa14
gene18714:106611770	GDNF family receptor alpha-4-like	zzzzz	5.52682	0.00527023	LOC106611770	ssa09
gene31687:106570548	geminin-like	Cell DNA replication	-3.26839	0.0433004	LOC106570548	ssa14
gene8101:106601732	General transcription factor II-I repeat domain-co	Unknown Uncertain	-2.76716	0.00605601	LOC106601732	ssa03
gene28664:106567554	General transcription factor II-I repeat domain-co	zzzzz	4.88563	0.0491922	LOC106567554	ssa13
gene23019:106562196	Genetic suppressor element 1	zzzzz	-2.85039	0.0242734	LOC106562196	ssa11
gene48681:106587358	genetic suppressor element 1-like	zzzzz	-3.22913	0.0112698	LOC106587358	ssa26
gene8030:106601663	GIPC PDZ domain containing family, member 2	zzzzz	4.72212	0.0186953	LOC106601663	ssa03
gene38232:106577115	Girdin	zzzzz	-2.00031	0.0294941	ccdc88a	ssa18
gene19962:100196142	Glia maturation factor gamma	Tissue Neural	-2.48808	0.035054	gmfg	ssa09
gene19570:106612691	glucagon receptor-like	Metabolism Protease	-2.32142	0.0249243	LOC106612691	ssa09
gene51019:106589495	Glucagon-like peptide 2 receptor	Tissue endocrine	-3.98073	0.00140702	glp2r	ssa28
gene51831:106590281	Glucose-fructose oxidoreductase domain-containing	zzzzz	2.59582	0.00295767	gfod1	ssa29
gene37612:106576517	glucoside xylosyltransferase 1-like	Metabolism Sugar	-3.13888	0.0172986	LOC106576517	ssa17
gene51358:100196780	Glutamate--cysteine ligase catalytic subunit	Metabolism Amino acid	4.12249	0.0484504	gsh1	ssa28
gene20942:100380821	Glutamate--cysteine ligase regulatory subunit	Metabolism Amino acid	2.67139	0.0445507	gsh0	ssa10
gene40664:106579549	Glutamic pyruvate transaminase	Metabolism Amino acid	-2.55795	0.0110438	LOC106579549	ssa19
gene1879:106613720	glutaredoxin 3	Unknown Uncertain	-3.36807	0.0458405	glrx3	ssa01
gene38435:106577336	glutaredoxin-3-like	Unknown Uncertain	-4.02168	0.0401645	LOC106577336	ssa18
gene7697:106601351	Glutaryl-CoA dehydrogenase, mitochondrial	Metabolism Amino acid;Metabolism Lipid;Metabolism Mitochondria	-3.56165	0.0158716	LOC106601351	ssa03
gene13847:106607075	Glutaryl-CoA dehydrogenase, mitochondrial	Metabolism Amino acid;Metabolism Lipid;Metabolism Mitochondria	-5.33842	0.00815815	LOC106607075	ssa06
gene11159:100136484	glutathione S-transferase P	Metabolism Xenobiotic	-3.50153	0.0401119	LOC100136484	ssa05
gene18492:106611535	glutathione S-transferase P-like	Metabolism Xenobiotic	-3.77597	0.0190049	LOC106611535	ssa09
gene41060:106580120	glutathione S-transferase theta-1-like	Metabolism Xenobiotic	-5.31471	0.0269488	LOC106580120	ssa20
gene3798:106577739	Glyceraldehyde-3-phosphate dehydrogenase, spermatogenic	Metabolism Sugar	-3.24848	0.041597	LOC106577739	ssa02
gene40395:106579146	Glycerol-3-phosphate acyltransferase 1, mitochondr	Metabolism Mitochondria	-3.39433	0.0192115	gpam	ssa19
gene27246:100136539	glycerol-3-phosphate dehydrogenase [NAD(+)], cytoplasmic-like (LOC106583703), X1	Metabolism Sugar	-2.78127	0.0228363	LOC100136539	ssa12
gene18457:106611505	Glycine receptor, alpha 4a	Tissue Neural	-3.75379	0.010086	LOC106611505	ssa09
gene25051:106564191	glycine-rich cell wall structural protein 1.0-like (LOC106593938), X1	Unknown Uncertain	3.04203	0.0120038	LOC106564191	ssa12
gene36269:106575201	Glycogenin 1a	Metabolism Sugar	-1.56965	0.0251095	LOC106575201	ssa17
gene30379:106569143	Glycosylphosphatidylinositol anchor attachment 1 protein	zzzzz	3.14488	0.0186756	gpaa1	ssa14
gene80619:106592840	glyoxylate reductase/hydroxypyruvate reductase-like	Metabolism;Unknown Uncertain	-3.1175	0.0424269	LOC106592840	jcf1001212936_0_0
gene42586:106581436	Golgi integral membrane protein 4b	Cell Reticulum	5.74724	0.0102857	LOC106581436	ssa20
gene30921:106569800	Golgi reassembly stacking protein 1	zzzzz	3.66317	0.0360213	LOC106569800	ssa14
gene7430:106601130	Golgi SNAP receptor complex member 2-like%2C transcript variant X1	zzzzz	2.43125	0.0344842	LOC106601130	ssa03
gene22505:106561669	Golgi transport 1Bb	Cell Reticulum	1.80314	0.0320423	LOC106561669	ssa10
gene2506:106567038	Golgin subfamily A member 2	Cell Reticulum	5.06432	0.0328389	LOC106567038	ssa01
gene19346:106612328	golgin subfamily A member 6-like protein 22	Unknown Uncertain	1.29709	0.00309753	LOC106612328	ssa09
gene35990:106574915	GPALPP motifs-containing protein 1-like	zzzzz	2.67046	0.0385123	LOC106574915	ssa16
gene51816:106590293	GPI mannosyltransferase 1	zzzzz	-5.24485	0.0424652	pigm	ssa29
gene15561:106608631	GPI-anchored protein PB15E9.01c	Tissue ECM mucus	-3.1146	0.0326498	LOC106608631	ssa07
gene48379:106586999	G-protein coupled receptor 56-like	Cell GTP signaling	-2.70616	0.00370676	LOC106586999	ssa26
gene1829:106611907	G-protein-coupled receptor family C group 5 member C	Metabolism Retinoid	-4.36771	0.00367787	LOC106611907	ssa01
gene4139:106581964	G-protein-signaling modulator 1-like	Cell GTP signaling	-4.73812	0.00215436	LOC106581964	ssa02
gene298:106567073	Grainyhead-like protein 2 homolog	zzzzz	-2.08266	0.0427729	LOC106567073	ssa01
gene50518:106588950	granulins-like	Tissue Epithelium	-2.98966	0.00177666	LOC106588950	ssa27
gene5078:106590884	GRB2-related adapter protein-like	Metabolism Iron heme;Tissue Growth factor	-3.02482	0.0205668	LOC106590884	ssa02
gene10124:106603461	growth arrest-specific 2 like 2	zzzzz	1.86229	0.0335213	gas2l2	ssa04
gene48668:106587378	Growth arrest-specific 8	zzzzz	-1.2148	0.00586283	gas8	ssa26
gene4353:106583774	Growth differentiation factor 6b	zzzzz	-2.95931	0.0364009	LOC106583774	ssa02
gene13781:106607067	Growth factor receptor-bound protein 2a	Tissue Growth factor	-5.61657	0.00191691	LOC106607067	ssa06
gene2564:100136442	growth hormone receptor isoform 1 precursor	Tissue Endocrine	-1.10156	0.0456445	ghr1	ssa01
gene50917:106589406	GTP cyclohydrolase 1	Cell Signaling;Metabolism Nucleotide	-3.57287	0.0158306	LOC106589406	ssa28
gene8757:106602321	GTPase activating protein	Cell GTP signaling	4.1225	0.0473464	LOC106602321	ssa04
gene17189:106610282	GTPase activating protein	Cell GTP signaling	2.54028	0.0411247	LOC106610282	ssa08
gene80035:106593185	GTPase IMAP family member 4-like	Cell GTP signaling;Immune Lymphocyte	-0.464746	0.0385918	LOC106593185	jcf1001188486_0_0
gene5292:106592646	GTPase IMAP family member 7	Cell GTP signaling	-2.63021	0.00680313	LOC106592646	ssa02
gene25100:106564243	GTPase IMAP family member 7	Cell GTP signaling	-4.65452	0.00409081	LOC106564243	ssa12
gene9018:106602576	GTPase IMAP family member 7	Cell GTP signaling;Immune Lymphocyte	-1.71503	0.016501	LOC106602576	ssa04
gene5063:106590723	GTP-binding protein 1-like	Cell GTP signaling	2.94953	0.0326172	LOC106590723	ssa02
gene34736:106573727	guanine nucleotide binding protein (G protein)%2C alpha activating activity polypeptide O%2C transcript variant X1	zzzzz	-3.04048	0.0327872	gnao1	ssa16
gene5497:106594609	Guanine nucleotide exchange factor VAV2	Cell GTP signaling	-3.81449	0.00462607	LOC106594609	ssa02
gene2441:106565324	Guanine nucleotide exchange factor VAV2	zzzzz	-3.06683	0.038261	LOC106565324	ssa01
gene34459:106573324	guanine nucleotide-binding protein G(i) subunit alpha-1-like	zzzzz	5.42192	0.00125309	LOC106573324	ssa16
gene956:106603227	guanine nucleotide-binding protein G(I)/G(S)/G(O) subunit gamma-2-like%2C transcript variant X1	zzzzz	-1.89921	0.0307266	LOC106603227	ssa01
gene5701:106596458	guanine nucleotide-binding protein G(olf) subunit alpha-like	zzzzz	2.13544	0.0160505	LOC106596458	ssa03
gene40747:106579638	guanine nucleotide-binding protein G(olf) subunit alpha-like%2C transcript variant X1	zzzzz	5.91575	0.0275702	LOC106579638	ssa19
gene26635:106565861	guanine nucleotide-binding protein-like 3	Cell GTP signaling	3.14857	0.0304031	LOC106565861	ssa12
gene48860:106587628	guanosine-3'%2C5'-bis(diphosphate) 3'-pyrophosphohydrolase MESH1-like	zzzzz	2.46732	0.0325707	LOC106587628	ssa26
gene38965:106577864	H(+)/Cl(-) exchange transporter 3-like%2C transcript variant X5	zzzzz	2.58843	0.0228279	LOC106577864	ssa18
gene31210:106569936	H-2 class I histocompatibility antigen, Q10 alpha chain-like	Immune Antigen presentation	-3.40851	0.00445006	LOC106569936	ssa14
gene31208:106569938	H-2 class I histocompatibility antigen, Q10 alpha chain-like	Immune Antigen presentation	-3.76069	0.0035311	LOC106569938	ssa14
gene11524:106604844	H-2 class II histocompatibility antigen gamma chain-like	Immune Antigen presentation	-3.03627	0.0149212	LOC106604844	ssa05
gene60271:106600246	H-2 class II histocompatibility antigen%2C I-E beta chain-like	Immune Antigen presentation	-1.6205	0.0425581	LOC106600246	jcf1000350663_0_0
gene28689:106567571	H-2 class II histocompatibility antigen, A-K alpha chain-like	Immune Antigen presentation	-1.92836	0.0476626	LOC106567571	ssa13
gene25208:106564360	H-2 class II histocompatibility antigen, A-Q alpha chain-like	Immune Antigen presentation	-2.56418	0.0123241	LOC106564360	ssa12
gene50393:106588818	Hairy/enhancer-of-split related with YRPW motif-like	Tissue Differentiation	-2.33108	0.0309737	LOC106588818	ssa27
gene62849:106598822	haptoglobin-like%2C transcript variant X1	zzzzz	-0.86798	0.01987	LOC106598822	jcf1000456555_0_0
gene26734:106565771	HCF N-terminal chain 5	Unknown Uncertain	3.48314	0.00224678	LOC106565771	ssa12
gene72192:106591391	HEAT repeat-containing protein 6	Unknown Uncertain	3.93597	0.0497891	heatr6	jcf1000860320_0_0
gene50546:106588963	Heat shock factor protein 4	Cell Folding, protein modification	6.40145	0.00700236	LOC106588963	ssa27
gene10404:106603853	Heat shock protein 4a	Cell Folding, protein modification	1.89118	0.0256045	LOC106603853	ssa04
gene28598:106567497	Heat shock protein 4a	Cell Folding, protein modification	1.54548	0.0288079	LOC106567497	ssa13
gene16252:106609356	Heat shock protein 90, beta	Cell Reticulum	1.28912	0.00195409	LOC106609356	ssa07
gene37852:106576831	hect domain and RLD 4	Cell Ubiquitin	4.70746	0.0392901	herc4	ssa18
gene3787:106578281	hematopoietic cell signal transducer-like	zzzzz	-3.065	0.00194744	LOC106578281	ssa02
gene16363:100196789	Hematopoietic lineage cell-specific protein (hcls1)	Immune Lymphocyte;Tissue Hematopoiesis	-4.01059	0.0120189	hcls1	ssa07
gene10287:106603734	Hemicentin-1	Unknown Uncertain	-3.40453	0.00305832	LOC106603734	ssa04
gene46166:106584896	Heparan sulfate (Glucosamine) 3-O-sulfotransferase 1-like1	zzzzz	-4.21391	0.013262	LOC106584896	ssa24
gene6138:106598897	Heparan sulfate 2-O-sulfotransferase 1a	Tissue glycan	5.2919	0.0111532	LOC106598897	ssa03
gene51416:106589861	Hepatic leukemia factor	Cell Nucleus	-1.14645	0.0202539	LOC106589861	ssa28
gene31319:106570204	Hepatoma-derived growth factor	Tissue Growth factor	-7.5145	0.0324135	LOC106570204	ssa14
gene46046:106584775	Hermansky-Pudlak syndrome 5 protein	zzzzz	-3.60103	0.01318	LOC106584775	ssa23
gene11587:106604941	Heterogeneous nuclear ribonucleoprotein A0, like	Metabolism RNA	4.5086	0.0356931	LOC106604941	ssa05
gene18969:106611971	heterogeneous nuclear ribonucleoprotein A0-like	Metabolism RNA	4.33856	0.0036965	LOC106611971	ssa09
gene28184:100195734	Heterogeneous nuclear ribonucleoprotein A1	Metabolism RNA	-3.56288	0.0136369	roa1	ssa13
gene43635:106582471	Heterogeneous nuclear ribonucleoprotein A3 - Ident 100	Metabolism RNA	-3.04686	0.0192247	LOC106582471	ssa21
gene47487:100196114	Heterogeneous nuclear ribonucleoprotein A3 homolog 2	zzzzz	-2.66702	0.0338083	ro32	ssa25
gene2158:106562358	heterogeneous nuclear ribonucleoprotein D-like	Metabolism RNA	7.25989	0.00795651	LOC106562358	ssa01
gene11397:100306772	Heterogeneous nuclear ribonucleoprotein G	Metabolism RNA	2.81003	0.023521	hnrpg	ssa05
gene2132:106562047	Heterogeneous nuclear ribonucleoprotein K, like	Metabolism RNA	-5.0196	0.0367571	LOC106562047	ssa01
gene19108:106612092	heterogeneous nuclear ribonucleoprotein U-like protein 2	zzzzz	3.43311	0.0183416	LOC106612092	ssa09
gene22683:100195429	hexosaminidase A (alpha polypeptide)	zzzzz	-4.59586	0.0444085	hexa	ssa10
gene23796:100196605	Hexosaminidase B	Metabolism Protease;Tissue glycan	-4.48751	0.0289617	hexb	ssa11
gene41878:106580732	HHIP-like protein 2	Tissue Differentiation	-2.28569	0.000379466	LOC106580732	ssa20
gene80420:106592625	high affinity cAMP-specific and IBMX-insensitive 3'%2C5'-cyclic phosphodiesterase 8A-like	zzzzz	-2.48012	0.0177541	LOC106592625	jcf1001205608_0_0
gene43038:106581900	High affinity cGMP-specific 3 ,5 -cyclic phosphodi	Metabolism Nucleotide	-2.71345	0.0182499	LOC106581900	ssa21
gene20019:106612990	high mobility group nucleosome-binding domain-containing protein 3-like	zzzzz	-3.47256	0.0399204	LOC106612990	ssa09
gene28438:106567288	high mobility group protein HMG-I/HMG-Y-like	Cell chromosome	-3.666	0.00895115	LOC106567288	ssa13
gene33528:106572339	high mobility group protein HMG-I/HMG-Y-like	zzzzz	-2.47718	0.0016419	LOC106572339	ssa15
gene17076:100194613	high-mobility group box 2	zzzzz	4.85925	0.035331	hmgb2	ssa08
gene32328:100380591	Hippocalcin-like protein 1	Cell Signaling	-2.47638	0.0148222	hpcl1	ssa15
gene43756:100196123	histamine N-methyltransferase	Metabolism Amine	-2.27662	0.0201893	hnmt	ssa21
gene13915:106607195	Histone acetyltransferase MYST2 (myst2)	Cell chromosome	7.06913	0.00206205	LOC106607195	ssa06
gene25128:106564271	Histone-arginine methyltransferase CARM1	Cell chromosome	2.08419	0.0408467	LOC106564271	ssa12
gene18916:106611871	HLA class II histocompatibility antigen gamma chain-like	Immune Antigen presentation	-3.11109	0.0305394	LOC106611871	ssa09
gene1907:106613898	Homeobox protein Meis2	Tissue Differetiation-hox	-2.52733	0.0194366	LOC106613898	ssa01
gene24971:106564104	hsp90 co-chaperone Cdc37-like	zzzzz	3.37478	0.00175764	LOC106564104	ssa12
gene43479:106582354	HSPB (heat shock 27kDa) associated protein 1%2C transcript variant X2	zzzzz	-2.51868	0.0320212	hspbap1	ssa21
gene8454:106602087	Huntingtin	zzzzz	1.97729	0.0491584	LOC106602087	ssa04
gene41975:106580815	Huntingtin interacting protein B - Ident 43	zzzzz	5.33376	0.0205757	LOC106580815	ssa20
gene41423:106580359	Huntingtin-interacting protein 1-related protein	zzzzz	-3.2678	0.0262963	hip1r	ssa20
gene23278:106562426	hyaluronan and proteoglycan link protein 3-like	Tissue glycan	1.55113	0.00506552	LOC106562426	ssa11
gene26832:106565982	hyaluronidase-1-like	Metabolism Ion	-3.65535	0.0351581	LOC106565982	ssa12
gene18018:100196746	Hydroxyacid oxidase 1	Cell peroxisome;Metabolism	-3.52663	0.0252616	hao1	ssa09
gene30159:106569039	Hydroxyacid-oxoacid transhydrogenase, mitochondrial	zzzzz	-2.55413	0.0432177	adhfe1	ssa14
gene3028:106571543	Hydroxymethylglutaryl-CoA synthase, cytoplasmic	Metabolism;Metabolism Steroid, bile	1.25893	0.00986572	LOC106571543	ssa01
gene21159:100195996	hydroxypyruvate isomerase (putative)%2C transcript variant X2	zzzzz	-1.98265	0.00165461	hyi	ssa10
gene29651:100196654	hydroxysteroid dehydrogenase like 2	Metabolism Steroid, bile	-6.47468	0.0217664	hsdl2	ssa13
gene28735:106567637	Hypoxia up-regulated protein 1	Cell Stress	2.03556	0.017841	LOC106567637	ssa13
gene10220:100380749	Hypoxia up-regulated protein 1	Cell Stress	1.29487	0.0416795	LOC100380749	ssa04
gene75887:106594462	ictacalcin-like (LOC106594007), X1	Metabolism Calcium	-2.59015	0.019624	LOC106594462	jcf1001015999_0_0
gene4677:106587881	IKAROS family zinc finger 1	Tissue Differentiation	-2.62942	0.0147017	LOC106587881	ssa02
gene16213:106609274	IL15 receptor alpha chain isoform 3	Immune Cytokine receptor	-3.42019	0.0427704	il15ra	ssa07
gene47856:106586623	immunoglobulin superfamily member 3-like	Unknown Uncertain	-3.78215	0.00416966	LOC106586623	ssa25
gene28019:106566785	IMP	Immune regulator;Metabolism Inositol	3.26136	0.00137446	LOC106566785	ssa13
gene14192:106607509	Importin subunit beta-1	Cell Transcription	5.15585	0.039017	LOC106607509	ssa06
gene36800:106575698	Importin-5	zzzzz	3.19755	0.0490046	LOC106575698	ssa17
gene26930:106566056	Importin-9	Cell Nucleus	4.97856	0.00365498	LOC106566056	ssa12
gene51397:106589838	inhibitor of apoptosis protein-like	Cell Apoptosis	-2.15077	0.00902829	LOC106589838	ssa28
gene22658:100306857	Inner centromere protein B	zzzzz	-1.65986	0.0064336	inceb	ssa10
gene35310:106574205	inosine-uridine preferring nucleoside hydrolase-like	Cell GTP signaling	3.58078	0.0223987	LOC106574205	ssa16
gene337:106571921	Inositol 1,4,5-trisphosphate 3-kinase Ca	Metabolism Inositol	-7.21005	0.00172074	LOC106571921	ssa01
gene27554:106566485	inositol 1,4,5-trisphosphate receptor type 3-like	Metabolism Inositol	-2.82068	0.00271075	LOC106566485	ssa13
gene24800:106563939	Inositol polyphosphate-5-phosphatase K	Metabolism Inositol	1.34981	0.00110858	LOC106563939	ssa11
gene51882:101448068	inositol(myo)-1(or 4)-monophosphatase 2	zzzzz	-2.67795	0.0336278	impa2	ssa29
gene51653:106590108	Insulin induced gene 1	zzzzz	2.3062	0.0426701	insig1	ssa29
gene47794:100195013	insulin induced gene 2%2C transcript variant X1	zzzzz	5.11592	0.0438418	insig2	ssa25
gene21411:106560567	Insulin receptor a	Tissue Endocrine	-2.4054	0.00654358	LOC106560567	ssa10
gene37896:106576795	Insulin-degrading enzyme	Tissue Endocrine	4.6289	0.0269242	LOC106576795	ssa18
gene39707:106578605	insulin-induced gene 1 protein-like	zzz_not def	2.52477	0.00140201	LOC106578605	ssa19
gene42502:106581354	Integral membrane protein 2Ca - Ident 89	zzzzz	-2.40658	0.00809598	LOC106581354	ssa20
gene30099:106568858	Integral membrane protein 2Cb	zzzzz	-2.10988	0.020901	LOC106568858	ssa14
gene20177:106613167	Integral membrane protein 2Cb	zzzzz	-4.45718	0.00717897	LOC106613167	ssa09
gene983:106602981	integral membrane protein GPR137B-like	Cell GTP signaling	-1.65704	0.0431659	LOC106602981	ssa01
gene36633:106575559	integral membrane protein GPR180-like (LOC106575501)	Unknown Uncertain	1.18124	0.0496272	LOC106575559	ssa17
gene26486:106565679	Integrin beta	Tissue Adhesion	-3.83752	0.00322635	LOC106565679	ssa12
gene47353:100306785	Integrin beta-2	zzzzz	-3.81686	0.0104586	itb2	ssa25
gene19898:106612811	integrin%2C alpha E (antigen CD103%2C human mucosal lymphocyte antigen 1%3B alpha polypeptide)	zzzzz	-4.26242	0.0112968	itgae	ssa09
gene47459:106586229	Integrin, alpha 6a	Tissue Adhesion	-1.33816	0.047093	LOC106586229	ssa25
gene51580:106590025	Integrin, beta 1b.2	Tissue Adhesion	-3.38809	0.026721	LOC106590025	ssa29
gene7364:106600998	Integrin, beta 6	Immune adhesion;Tissue Adhesion	-2.67835	0.0200146	LOC106600998	ssa03
gene14446:106607672	Interactor protein for cytohesin exchange factors	Cell Redox	-2.94867	0.0140773	cnksr3	ssa06
gene32403:106571246	interactor protein for cytohesin exchange factors 1-like	Cell Redox	-2.37364	0.0185505	LOC106571246	ssa15
gene26081:106565161	Inter-alpha (Globulin) inhibitor H3 - Ident 56	zzzzz	-3.89421	0.0207271	LOC106565161	ssa12
gene26677:106565822	Inter-alpha-trypsin inhibitor heavy chain H1	Tissue Secretory	-3.88776	1.46638e-05	LOC106565822	ssa12
gene6972:100306768	Intercellular adhesion molecule 2	Tissue Adhesion	4.85387	0.0070508	hirip3	ssa03
gene28624:100136548	interferon regulatory factor 1	Immune regulator	-2.09874	0.0251827	irf-1	ssa13
gene27791:106566745	Interferon regulatory factor 10	Immune regulator	-1.78561	0.0145064	LOC106566745	ssa13
gene45323:100194953	Interferon regulatory factor 4a	Immune regulator	-1.68307	0.0403022	irf4	ssa23
gene37121:100194823	Interferon regulatory factor 6	Immune IFN-virus response	-3.29425	0.0141381	irf5	ssa17
gene7928:100196799	Interferon-induced 35 kDa protein, N-myc and STAT interactor	Immune IFN-virus response	-3.86134	0.0143974	in35	ssa03
gene48119:106586887	interferon-induced GTP-binding protein Mx-like	Immune IFN-virus response	-1.10129	0.0490455	LOC106586887	ssa25
gene43391:106582236	interferon-induced guanylate-binding protein 1-like	Immune IFN-virus response	-1.6199	0.0436454	LOC106582236	ssa21
gene43392:106582240	interferon-induced guanylate-binding protein 1-like	Immune IFN-virus response	-1.97047	0.0188638	LOC106582240	ssa21
gene43669:106582501	interferon-induced guanylate-binding protein 1-like	Immune IFN-virus response	-2.26867	0.0111271	LOC106582501	ssa21
gene35055:106573916	Interferon-induced protein 44-1	Immune IFN-virus response	-1.0367	0.0308182	LOC106573916	ssa16
gene19530:106612744	Interleukin 10 receptor, alpha	Immune Cytokine receptor	-1.82622	0.0374701	LOC106612744	ssa09
gene7210:100195519	interleukin 2 receptor, beta	Immune Cytokine receptor	-2.90723	0.0229748	il2rb	ssa03
gene14787:106607975	interleukin-12 subunit beta-like	Immune Cytokine	1.51057	0.0278636	LOC106607975	ssa06
gene8790:101448031	interleukin-15	Immune cytokine	-1.90552	0.0405687	LOC101448031	ssa04
gene27757:106566621	interleukin-17 receptor C-like	Immune cytokine receptor	-3.03184	0.0437637	LOC106566621	ssa13
gene27758:106566619	interleukin-17 receptor E-like	Immune Cytokine receptor	2.50911	0.0234083	LOC106566619	ssa13
gene14285:106607522	interleukin-2 receptor subunit beta-like	Immune Cytokine receptor	-2.38095	0.0466093	LOC106607522	ssa06
gene14048:106607352	interleukin-21 receptor-like	Immune Cytokine receptor	-1.92314	0.00693054	LOC106607352	ssa06
gene2650:106567650	interleukin-31 receptor subunit alpha-like	Immune Cytokine receptor	4.65258	0.00616376	LOC106567650	ssa01
gene34760:106573710	Interleukin-34	Immune Cytokine	-1.2304	0.0399298	LOC106573710	ssa16
gene18072:106611113	Intron-binding protein aquarius	zzzzz	-1.295	0.0386745	LOC106611113	ssa09
gene32006:106570858	iporin-like	Unknown Uncertain	3.64614	0.0208718	LOC106570858	ssa15
gene23368:100380768	IQ motif containing GTPase activating protein 2	Cell GTP signaling	-3.60535	0.00301281	LOC100380768	ssa11
gene32101:106570962	iron-sulfur cluster assembly 1 homolog, mitochondrial	Metabolism Ion	5.64812	0.0163051	LOC106570962	ssa15
gene38099:106576984	Isoaspartyl peptidase/L-asparaginase	Metabolism Amino acid	-1.21596	0.0318082	LOC106576984	ssa18
gene3063:106571829	isochorismatase domain containing 1	zzzzz	-6.93991	0.00338278	isoc1	ssa01
gene12474:106605821	Isochorismatase domain-containing protein 2, mitochondrial	Unknown Uncertain	-2.16949	0.0320414	isoc2	ssa05
gene39622:106578532	Isopentenyl-diphosphate Delta-isomerase 1	Metabolism Steroid, bile	1.14432	0.0290534	idi1	ssa19
gene614:106599208	Jagged 1b	zzzzz	-3.05973	0.0027482	LOC106599208	ssa01
gene51055:106589528	Josephin-1	zzzzz	-4.5109	0.0129045	LOC106589528	ssa28
gene6444:106599321	Junctophilin 1b	zzzzz	-2.14847	0.0493056	LOC106599321	ssa03
gene1439:106609135	KDEL	Cell Reticulum	2.32667	0.0397132	LOC106609135	ssa01
gene10740:106604165	Kelch-like protein 4	zzzzz	4.5449	0.0263742	LOC106604165	ssa05
gene43261:100194950	Kelch-like protein 6	Immune Lymphocyte	-4.11873	0.000860946	klhl6	ssa21
gene44792:106583606	Keratin 18	Cell Cytoskeleton keratin	-2.42732	0.0134148	LOC106583606	ssa22
gene30873:106569753	KH-type splicing regulatory protein	Cell Transcription	3.83092	0.0364739	LOC106569753	ssa14
gene48220:106587004	KH-type splicing regulatory protein	zzzzz	-4.0162	0.0123833	LOC106587004	ssa26
gene2048:106561418	KIAA2026 ortholog	Cell chromosome	-3.1871	0.0448754	kiaa2026	ssa01
gene10459:106603908	Kidney injury molecule	Immune Effector	-2.59223	0.0224362	LOC106603908	ssa04
gene51379:106589823	KIF1-binding protein	zzzzz	6.00495	0.00427925	kif1bp	ssa28
gene15638:106608745	Kin of IRRE-like protein 1	zzzzz	-3.99873	0.00368522	LOC106608745	ssa07
gene17654:106610701	Kinase D-interacting substrate of 220b	Unknown Uncertain	-3.21214	0.00980239	LOC106610701	ssa09
gene21474:106560662	Kinesin family member 1B	Tissue Neural	-2.50948	0.00110508	kif1a	ssa10
gene39653:106578560	Kinesin family member 5A, a	Cell cycle	2.66286	0.0223518	LOC106578560	ssa19
gene15901:106608996	Kinesin light chain 1a	Cell motor	5.39224	0.0204479	LOC106608996	ssa07
gene52667:106591047	Kinesin-associated protein 3	zzzzz	4.97371	0.0483331	LOC106591047	jcf1000017831_0_0
gene38211:106577137	Kinesin-like protein KIF11	Cell cycle	-1.78182	0.0180873	LOC106577137	ssa18
gene4532:106586048	Kinesin-like protein KIF16B	zzzzz	3.53653	0.0339173	LOC106586048	ssa02
gene20987:106613935	kininogen-1-like	Metabolism Protease inhibitor;Tissue Secretory	-3.27069	0.011401	LOC106613935	ssa10
gene45539:106584303	kininogen-1-like	Metabolism Protease inhibitor;Tissue plasma	-3.56348	0.0422324	LOC106584303	ssa23
gene30133:106568832	Krueppel-like factor 6	Tissue Differentiation;Tissue Hematopoiesis	-3.3693	0.00376947	LOC106568832	ssa14
gene45653:106584385	Krueppel-like factor 9	Cell transcription factor;Tissue Differentiation	3.42022	0.00734062	LOC106584385	ssa23
gene32397:100194800	Kruppel-like factor 11a	Tissue Growth factor;Tissue Hematopoiesis	-1.56006	0.0344332	tieg3	ssa15
gene17827:106610865	kunitz-type protease inhibitor 1-like	Metabolism Protease inhibitor	-2.29433	0.0204566	LOC106610865	ssa09
gene43086:106581931	kunitz-type serine protease inhibitor bitisilin-3-like	Tissue plasma	-1.31785	0.00477293	LOC106581931	ssa21
gene2993:106571225	Lamin B1	Cell cytoskeleton	2.38402	0.000531801	lmnb1	ssa01
gene2767:106568667	Laminin subunit gamma-1	Tissue ECM	-1.34249	0.0318714	LOC106568667	ssa01
gene34329:106573246	Laminin, beta 2	Tissue ECM	-1.43664	0.0347893	LOC106573246	ssa16
gene49988:106588568	Lanosterol 14-alpha demethylase	Metabolism P450;Metabolism Steroid, bile	1.55645	0.00990926	LOC106588568	ssa27
gene42887:106581851	lanosterol synthase (2%2C3-oxidosqualene-lanosterol cyclase)	Metabolism Steroid, bile	1.38375	0.0200193	lss	ssa21
gene50282:106588704	Large proline-rich protein BAG6	Cell Reticulum	4.9814	0.0429925	LOC106588704	ssa27
gene51797:106590310	Late secretory pathway protein AVL9 homolog	zzzzz	-1.86356	0.00603394	LOC106590310	ssa29
gene38060:106576950	Latent-transforming growth factor beta-binding protein 1	Immune receptor;Tissue Differentiation	-3.08086	0.0107024	LOC106576950	ssa18
gene38747:106577626	Latrophilin 3.1	zzzzz	-4.06904	0.0211871	adgrl3	ssa18
gene20933:106613882	leucine rich repeat containing 40	zzzzz	2.85311	0.0404963	lrrc40	ssa10
gene22125:106561318	leucine rich repeat containing 56	Unknown Uncertain	-1.58917	0.0296946	lrrc56	ssa10
gene45254:106584020	Leucine-rich alpha-2-glycoprotein	zzzzz	-3.40043	0.0104976	LOC106584020	ssa23
gene51254:106589696	Leucine-rich PPR motif-containing protein, mitochondrial	Metabolism RNA	3.24622	0.0139734	lrpprc	ssa28
gene1426:106609185	Leucine-rich repeat transmembrane protein FLRT3	Tissue ECM	-3.84719	0.000615922	LOC106609185	ssa01
gene51636:106590092	leucine-rich repeat-containing protein 14-like	zzzzz	5.45529	0.0369704	LOC106590092	ssa29
gene49890:106588362	Leucine-rich repeat-containing protein 16A	zzzzz	-1.88986	0.00670752	LOC106588362	ssa27
gene51409:106589848	leucine-rich repeat-containing protein 59-like	zzzzz	2.67814	0.0364732	LOC106589848	ssa28
gene15410:106608516	leucine-rich repeats and calponin homology (CH) domain containing 4%2C transcript variant X2	zzzzz	-3.07271	0.0348332	lrch4	ssa07
gene50875:106589372	Leucine-rich, glioma inactivated 1a	zzzzz	-2.80582	0.0224214	lgi1	ssa28
gene31992:106570844	Leucyl-cystinyl aminopeptidase	Metabolism Protease	-7.36739	0.000843639	LOC106570844	ssa15
gene30585:106569467	Leukocyte cell derived chemotaxin 1	Tissue Differentiation	-1.1787	0.0184529	LOC106569467	ssa14
gene46318:100195547	Leukocyte surface antigen CD53	Immune Lymphocyte;Tissue Hematopoiesis	-3.58665	0.00795296	cd53	ssa24
gene45640:100196515	Leupaxin	Immune Lymphocyte	-2.67422	0.0117335	lpxn	ssa23
gene7342:106600981	LIM and SH3 protein 1	Cell cytoskeleton	-5.69861	0.0467371	LOC106600981	ssa03
gene47476:100194569	Limb and neural patterns b	Tissue Differentiation	-4.35551	0.0209956	LOC100194569	ssa25
gene28152:106567048	Limb region 1 like	Unknown Uncertain	-4.94212	0.0105321	LOC106567048	ssa13
gene73540:106593790	LIM-domain binding factor 1a	Cell Transcription	-3.94298	0.0368188	LOC106593790	jcf1000917151_0_0
gene4211:106582499	Lipolysis stimulated lipoprotein receptor	Immune;Metabolism Lipid	-3.06842	0.00782239	LOC106582499	ssa02
gene34929:106573546	Lipoprotein lipase	Metabolism Lipid	-1.543	0.0154739	LOC106573546	ssa16
gene2286:106563747	LMBR1 domain containing 2b	Unknown Uncertain	4.25317	0.0299265	LOC106563747	ssa01
gene36913:106575817	Long-chain specific acyl-CoA dehydrogenase, mitochondrial	Metabolism Lipid	-4.63106	0.0243436	acadl	ssa17
gene19050:106612031	Low affinity cationic amino acid transporter 2	Metabolism Ion	-2.22082	0.0399057	slc7a2	ssa09
gene26367:106565466	Low density lipoprotein receptor-related protein 1b	Metabolism Lipid	-3.57667	0.000247044	LOC106565466	ssa12
gene21791:106560964	Low density lipoprotein-related protein 6 - Ident 97	Metabolism Lipid	-3.86254	0.0189976	LOC106560964	ssa10
gene47722:106586483	lymphocyte cytosolic protein 1 (L-plastin)	Immune lymphocytes	-2.90237	0.0207652	lcp1	ssa25
gene28552:100195203	lymphocyte cytosolic protein 2	Immune Lymphocyte	-3.03303	0.0432929	lcp2	ssa13
gene10449:106603899	lymphocyte cytosolic protein 2-like	Immune Lymphocyte	-3.55663	0.0245336	LOC106603899	ssa04
gene23693:106562850	Lymphocyte-specific protein 1	Immune Lymphocyte	-2.80126	0.048004	LOC106562850	ssa11
gene37234:106576138	lymphoid-restricted membrane protein-like	zzzzz	1.76912	0.00820337	LOC106576138	ssa17
gene32581:100196484	Lymphokine-activated killer T-cell-originated protein kinase	Immune T cell	-1.18742	0.0339145	topk	ssa15
gene21924:106560831	Lypoxygenase	Immune Eicosanoid	-3.06565	0.00624528	LOC106560831	ssa10
gene7168:106600920	Lysophosphatidic acid receptor 1	Tissue Differentiation	-6.97823	0.0281665	LOC106600920	ssa03
gene42501:106581353	lysophosphatidic acid receptor 6-like	Unknown Uncertain	-0.762827	0.0402123	LOC106581353	ssa20
gene17655:106610702	Lysophospholipid acyltransferase 2	zzzzz	-1.8014	0.0324202	LOC106610702	ssa09
gene3691:106577207	Lysophospholipid acyltransferase 7	Metabolism Lipid	4.59329	0.00341034	mboat7	ssa02
gene50899:100194830	Lysosomal acid lipase/cholesteryl ester hydrolase (lipa)	Cell Lysosome;Metabolism Lipid	-2.20653	0.0424241	lich	ssa28
gene5054:106590633	Lysosomal alpha-mannosidase	Tissue glycan	-3.86866	0.00944019	LOC106590633	ssa02
gene20988:106613936	Lysosomal membrane glycoprotein 2	Cell Lysosome	-2.29695	0.0195284	LOC106613936	ssa10
gene48010:106586760	Lysosomal membrane glycoprotein 2	Cell Lysosome	-3.5099	0.012493	LOC106586760	ssa25
gene23077:106562245	Lysosomal protective protein	Cell Lysosome;Metabolism Protease	-3.29368	0.0280779	LOC106562245	ssa11
gene48639:106587401	Lysosomal protective protein	Cell Lysosome;Metabolism Protease	-6.57564	0.0291971	LOC106587401	ssa26
gene4192:100196302	Lysosomal thioesterase PPT2-A	Cell Lysosome	-2.83	0.00104668	ppt2a	ssa02
gene17797:100286474	Lysozyme g	Immune Effector	-5.07235	0.000404745	lyg	ssa09
gene48861:106587629	macrophage mannose receptor 1-like	zzzzz	-3.85485	0.0144297	LOC106587629	ssa26
gene47079:106585831	Macrophage-expressed gene 1 protein	Immune;Immune macrophage;Immune regulator	-3.59877	0.0030522	mpeg1	ssa24
gene15420:100306846	Macrosialin CD68	Immune IFN-virus response	-3.20963	0.0275144	cd68	ssa07
gene24709:106563856	MAD homolog 9	zzzzz	-2.41921	0.00962639	smad9	ssa11
gene12611:106605963	Maestro heat-like repeat-containing protein family	Unknown Uncertain	-4.06323	0.0422067	LOC106605963	ssa05
gene39692:106578620	MAF1 homolog	Metabolism RNA	-4.24492	0.0226419	LOC106578620	ssa19
gene20891:106613850	Major facilitator superfamily domain-containing pr	Cell Lysosome	-1.77774	0.0425583	LOC106613850	ssa10
gene36252:106575218	Major facilitator superfamily domain-containing protein 6	Immune Antigen presentation	-2.46462	0.0291908	LOC106575218	ssa17
gene49075:106587845	major histocompatibility complex class I-related gene protein-like	Immune Antigen presentation	-1.57472	0.0202457	LOC106587845	ssa26
gene17966:106610990	major surface trophozoite antigen 11-like	Tissue Adhesion	-3.48788	0.00400785	LOC106610990	ssa09
gene32144:106571003	Malcavernin	Unknown Uncertain	-6.08636	0.0248143	ccm2	ssa15
gene11680:106605032	Malic enzyme 3, NADP	Metabolism Mitochondria	-1.29811	0.0145398	LOC106605032	ssa05
gene34771:106573701	Malonyl-CoA decarboxylase, mitochondrial	Metabolism Mitochondria	-5.23584	0.0305379	LOC106573701	ssa16
gene14318:106607423	manganese-transporting ATPase 13A1-like	zzzzz	2.57578	0.0397145	LOC106607423	ssa06
gene7171:106600914	manganese-transporting ATPase 13A1-like	zzzzz	2.15768	0.00860621	LOC106600914	ssa03
gene45010:106583771	Mannose-1-phosphate guanyltransferase beta	zzzzz	1.85038	0.0187079	gmppb	ssa22
gene39023:106577903	Mannose-P-dolichol utilization defect 1 protein	zzzzz	0.953864	0.00228802	LOC106577903	ssa18
gene11775:106605129	MAP7 domain-containing protein 1	Cell cytoskeleton	5.53768	0.0269046	LOC106605129	ssa05
gene50648:100286706	MARCKS-related protein	Cell cytoskeleton	-1.70107	0.0310891	mrp	ssa27
gene31821:106570689	MARCKS-related protein-like	Cell cytoskeleton	3.95588	0.017682	LOC106570689	ssa14
gene10722:106604140	Matrin-3	zzzzz	7.70677	0.0203823	LOC106604140	ssa05
gene27916:106566877	Matrix metallopeptidase 23bb	Metabolism Protease	-2.62397	0.0256314	mmp23b	ssa13
gene6685:106600280	Matrix metalloproteinase 14a	Immune protease	4.53355	0.00445437	LOC106600280	ssa03
gene34365:106573210	Matrix metalloproteinase-24	Immune protease	-3.69304	0.0340259	LOC106573210	ssa16
gene27236:100380341	MCM2 minichromosome maintenance deficient 2%2C mitotin (S. cerevisiae)	zzzzz	-1.53306	0.0336725	mcm2	ssa12
gene29982:106568954	Mediator of RNA polymerase II transcription subunit 26	Cell Transcription	-4.82993	0.0129194	LOC106568954	ssa14
gene48663:100195263	Melanocortin 1 receptor	Cell Cytoskeleton microtubule	-2.89683	0.0259285	tbb3	ssa26
gene20626:106613615	Membralin	zzzzz	-8.17026	0.00179721	LOC106613615	ssa10
gene3984:106580098	Membrane-spanning 4-domains_ subfamily A_ member 17A.9 - Ident 27	zzz_not def	-1.53389	0.0409889	LOC106580098	ssa02
gene41402:106580377	Meningioma 1b	zzzzz	-2.37973	0.0453631	LOC106580377	ssa20
gene27261:106566211	Mesencephalic astrocyte-derived neurotrophic factor	Tissue Neural	1.84683	0.0265251	LOC106566211	ssa12
gene44988:106583751	Mesencephalic astrocyte-derived neurotrophic factor	Tissue Neural	1.20598	0.0271319	LOC106583751	ssa22
gene50229:106588653	Mesothelin-like protein	Cell Transcription	-3.11856	0.0159508	LOC106588653	ssa27
gene41008:106580160	Metallo-beta-lactamase domain-containing protein 2	Cell Transcription	4.38144	0.0154098	mblac2	ssa20
gene64991:106594589	Metallophosphoesterase domain containing 2b	zzzzz	-1.94083	0.0391126	LOC106594589	jcf1000552639_0_0
gene39612:106578523	Metalloreductase STEAP2	Immune effector	2.81283	0.00536612	LOC106578523	ssa19
gene35519:106574427	metalloreductase STEAP3-like	Immune TNF;Unknown Uncertain	3.44303	0.021088	LOC106574427	ssa16
gene8403:106602040	Meteorin, glial cell differentiation regulator	Metabolism Mitochondria	-1.13354	0.0338057	metrnl	ssa03
gene38396:106577298	Methionine synthase	Metabolism amino acid	1.82416	0.030166	LOC106577298	ssa18
gene55836:106592895	Methionine synthase	Metabolism amino acid	1.75825	0.0306685	LOC106592895	jcf1000159548_0_0
gene39473:106578379	methionine-R-sulfoxide reductase B2, mitochondrial-like	Metabolism Amino acid;Metabolism Mitochondria	-2.94651	0.0237419	LOC106578379	ssa19
gene686:106600494	Methionyl aminopeptidase type 1D	Metabolism Protease	-3.45673	0.01473	LOC106600494	ssa01
gene32094:106570954	methylcrotonoyl-CoA carboxylase 2 (beta)%2C transcript variant X3	zzzzz	-6.4122	0.0239008	mccc2	ssa15
gene46537:106585270	Methylenetetrahydrofolate dehydrogenase	Metabolism Vitamin	-0.908002	0.0245616	LOC106585270	ssa24
gene22921:106562156	methylmalonyl-CoA epimerase, mitochondrial-like	Metabolism Amino acid	-3.12701	0.0478287	LOC106562156	ssa11
gene47575:106586297	methyltransferase DDB_G0268948	Unknown Uncertain	-1.33406	0.0386773	LOC106586297	ssa25
gene7901:106601525	methyltransferase like 23 (mettl23)	Metabolism RNA	6.83704	0.000967735	srsf2	ssa03
gene42984:100195883	methyltransferase like 5	zzzzz	-3.96732	0.0485069	mettl5	ssa21
gene41075:106580105	Mevalonate kinase	Metabolism Steroid, bile	1.66677	0.0358728	mvk	ssa20
gene46974:106585666	Mevalonate kinase	Metabolism Steroid, bile	1.52641	0.0148974	LOC106585666	ssa24
gene26531:100196274	Microfibrillar-associated protein 2	Cell cytoskeleton;Tissue ECM	-2.67827	0.0461335	mfap2	ssa12
gene4343:106583729	microtubule-actin cross-linking factor 1, isoforms 1/2/3/5-like	Cell cytoskeleton	-1.88063	0.0307515	LOC106583729	ssa02
gene45945:106584644	microtubule-associated protein 1B-like	Cell Cytoskeleton microtubule	-1.33794	0.00941915	LOC106584644	ssa23
gene28353:100380349	Microtubule-associated protein RP/EB family member 1%2C transcript variant X3	zzzzz	5.78233	0.00127075	mare1	ssa13
gene33618:100194821	Microtubule-associated protein, RP/EB family, member 1b	Cell Cytoskeleton microtubule	4.96088	0.00516954	mare3	ssa15
gene48342:106587109	midkine-B-like	zzzzz	-1.48682	0.0101987	LOC106587109	ssa26
gene47024:106585765	Milk fat globule-EGF factor 8 protein a	Tissue Endothelium	-2.37217	0.0403167	LOC106585765	ssa24
gene49707:106588243	Mitochondrial import receptor subunit TOM40B	Metabolism Mitochondria	3.23895	0.0126483	LOC106588243	ssa27
gene16273:106609469	Mitochondrial inner membrane protease ATP23 homolog	Metabolism Protease	-5.53166	0.0209969	LOC106609469	ssa07
gene29080:106567822	mitochondrial uncoupling protein 2-like	Metabolism Mitochondria	-2.94139	0.0376341	LOC106567822	ssa13
gene51316:106589760	mitoferrin-2-like	zzzzz	4.17805	0.0495643	LOC106589760	ssa28
gene34418:106573286	Mitogen-activated protein kinase 12b	Cell Signaling;Immune TNF;Tissue Differentiation	-1.71645	0.0123767	LOC106573286	ssa16
gene1666:106611248	Mitogen-activated protein kinase kinase kinase 4	Cell Signaling	5.35946	0.00140797	LOC106611248	ssa01
gene11776:106605130	Mitogen-activated protein kinase kinase kinase 6	Cell Stress	-2.56557	0.00115968	LOC106605130	ssa05
gene32580:106571406	Mitogen-activated protein kinase kinase kinase 9	Cell Signaling	-3.50846	0.00838418	LOC106571406	ssa15
gene24568:106563748	Mitogen-activated protein kinase kinase kinase kinase 2-like	Cell Signaling	-2.86066	0.00211373	LOC106563748	ssa11
gene9501:106602940	Mitogen-activated protein kinase kinase kinase kinase 2-like	Cell Signaling	-3.9591	0.00854567	LOC106602940	ssa04
gene47715:106586477	Mitogen-activated protein kinase kinase kinase kinase 4	zzzzz	-2.8615	0.00804692	LOC106586477	ssa25
gene4445:106585154	Mitogen-activated protein kinase kinase kinase kinase 5	Cell Signaling;Immune regulator	6.66714	0.0193517	LOC106585154	ssa02
gene15461:100195682	Mitotic spindle assembly checkpoint protein MAD2A	Cell cycle	-1.56469	0.011709	md2l1	ssa07
gene21735:100195264	Mixed lineage kinase domain-like protein	zzzzz	-4.76279	0.00774965	mlkl	ssa10
gene13939:106607174	MKL/myocardin-like protein 1	zzzzz	-3.66847	0.0375139	LOC106607174	ssa06
gene1452:106608977	MKL/myocardin-like protein 1	zzzzz	-6.27864	0.0189436	LOC106608977	ssa01
gene37883:106576810	Molybdenum cofactor sulfurase	zzzzz	2.72471	0.0398857	LOC106576810	ssa18
gene36808:106575710	Motor neuron and pancreas homeobox 2b	Tissue Differetiation-hox	3.26314	0.0115309	LOC106575710	ssa17
gene43695:106582520	Motor neuron and pancreas homeobox 2b	Tissue Differetiation-hox	-1.65747	0.0188519	LOC106582520	ssa21
gene6716:106600202	MPL proto-oncogene, thrombopoietin receptor	Unknown Uncertain	4.36335	0.0490461	LOC106600202	ssa03
gene26580:106565911	MRNA turnover protein 4 homolog	Cell Nucleus	2.89333	0.0167489	LOC106565911	ssa12
gene11117:106604461	Multidrug resistance-associated protein 5	Metabolism Xenobiotic	-2.5303	0.000990193	LOC106604461	ssa05
gene41023:106580145	Multiple C2 and transmembrane domain-containing protein 1	Cell Signaling	-1.67429	0.0321475	LOC106580145	ssa20
gene15481:106608591	Multiple endocrine neoplasia type 1	Tissue ECM	2.34884	0.0442221	LOC106608591	ssa07
gene41220:106579978	Multiple epidermal growth factor-like domains protein 9	zzzzz	-1.82009	0.0248438	LOC106579978	ssa20
gene50904:106589393	multiple inositol polyphosphate phosphatase 1-like	Metabolism Inositol	-5.14105	0.0422272	LOC106589393	ssa28
gene40060:106578953	multiple inositol polyphosphate phosphatase 1-like	Metabolism Inositol	-5.43506	0.00315527	LOC106578953	ssa19
gene42407:106581265	Musashi homolog 1	Metabolism RNA	-4.10201	0.00539236	LOC106581265	ssa20
gene44352:106583154	musculoskeletal embryonic nuclear protein 1-like	Unknown Uncertain	-2.48245	0.0386276	LOC106583154	ssa22
gene17867:106611077	Myc-associated factor X	zzzzz	2.50627	0.0298369	LOC106611077	ssa09
gene52030:106590491	myoneurin-like	zzzzz	7.63358	0.0129534	LOC106590491	ssa29
gene33843:100196461	Myosin light chain alkali_ smooth-muscle isoform - Ident 99	Cell Myofiber	3.13468	0.0469265	myl6b	ssa15
gene30384:106569140	Myosin-9	zzzzz	6.80753	0.0047947	LOC106569140	ssa14
gene44464:106583275	Myostatin a	Tissue Growth factor	-2.65383	0.0372877	LOC106583275	ssa22
gene15819:106608928	Myotubularin related protein 2	Cell GTP signaling	-3.01492	0.018794	LOC106608928	ssa07
gene32469:100195461	Myristoylated alanine-rich C-kinase substrate	zzzzz	-4.67771	0.0134602	marcs	ssa15
gene14516:106607732	myristoylated alanine-rich C-kinase substrate-like	Cell cytoskeleton	-5.40893	0.00353736	LOC106607732	ssa06
gene16789:106609877	Na/K ATPase alpha subunit isoform 2	Metabolism ion	2.69392	0.00983774	LOC106609877	ssa08
gene17077:106610172	N-acetylgalactosaminyltransferase 7	Tissue glycan	-3.62787	0.0333486	LOC106610172	ssa08
gene20673:106613654	N-acetyllactosaminide beta-1,3-N-acetylglucosaminyltransferase 3-like	Tissue glycan	-2.58849	0.035456	LOC106613654	ssa10
gene20864:100194810	N-acetylneuraminate pyruvate lyase (dihydrodipicolinate synthase)	Tissue glycan	-3.93065	0.00163575	npl	ssa10
gene32374:106571215	NACHT, LRR and PYD domains-containing protein 1	Immune receptor	5.83323	0.00302602	LOC106571215	ssa15
gene12992:106606343	NACHT, LRR and PYD domains-containing protein 1	zzzzz	-1.49564	0.0377678	LOC106606343	ssa06
gene42791:100195393	N-arachidonyl glycine receptor	zzzzz	-3.62538	0.0176884	gpr18	ssa21
gene27216:106566166	Nck-associated protein 1	Cell cytoskeleton	-3.17525	0.00228523	LOC106566166	ssa12
gene44687:106583463	NCK-interacting protein with SH3 domain	Cell Myofiber	-3.2646	0.0336424	LOC106583463	ssa22
gene51904:106590377	NEDD8 ultimate buster 1-like	zzzzz	-2.89553	0.000798204	LOC106590377	ssa29
gene31056:100286702	Negative elongation factor E	Metabolism RNA	-3.74873	0.0467567	nelfe	ssa14
gene18208:106611262	nesprin-3-like	zzzzz	-2.35575	0.048529	LOC106611262	ssa09
gene16321:106609442	netrin-4-like	zzzzz	-2.67218	0.0231269	LOC106609442	ssa07
gene43001:106581761	neurabin-1-like	Cell Signaling	7.78456	0.0356588	LOC106581761	ssa21
gene14245:106607474	neurabin-2-like	Cell cytoskeleton;Tissue Neural	-3.24578	0.0194866	LOC106607474	ssa06
gene32335:106571182	neurofilament medium polypeptide-like	zzzzz	1.95801	0.0047466	LOC106571182	ssa15
gene43875:106582711	Neuron navigator 2	Tissue Neural	3.56724	0.0080022	LOC106582711	ssa22
gene51579:106590027	Neuropilin 1b	Tissue Neural	4.21935	0.0204553	LOC106590027	ssa29
gene22955:100195542	neuroplastin	Tissue Neural	-3.62389	0.00928481	nptn	ssa11
gene51940:100270811	neutrophil cytosolic factor 2	Immune Effector	-2.195	0.0127621	ncf2	ssa29
gene28185:106567066	NFE2	zzzzz	4.45711	0.0107373	LOC106567066	ssa13
gene34137:106572992	NF-kappa-B essential modulator	Immune regulator	-4.11204	0.0288305	LOC106572992	ssa15
gene31417:106570283	NFKB inhibitor interacting Ras-like 1	zzzzz	-3.13205	0.0461669	nkiras1	ssa14
gene25937:106565288	NFX1-type zinc finger-containing protein 1	Immune Antigen presentation	-6.69551	0.00874008	LOC106565288	ssa12
gene44983:106583756	Nicolin-1	Unknown Uncertain	-2.77509	0.0221266	nicn1	ssa22
gene26649:106565851	Nicotinamide phosphoribosyltransferase	zzzzz	-1.74302	0.048583	LOC106565851	ssa12
gene529:100195561	Niemann-Pick disease, type C2	zzzzz	-3.94349	0.0166459	npc2	ssa01
gene2296:106563887	Nipped-b homolog b	Cell cycle	-10.388	0.0038856	LOC106563887	ssa01
gene7032:100196339	NME/NM23 nucleoside diphosphate kinase 3%2C transcript variant X2	zzzzz	-5.53906	0.00194593	nme3	ssa03
gene14336:106607551	N-myc proto-oncogene protein	zzzzz	-1.84766	0.00280132	LOC106607551	ssa06
gene25444:106564596	Nodal modulator 3	Cell Lysosome	3.03797	0.0394514	LOC106564596	ssa12
gene32553:100194740	Nogo-B receptor	zzzzz	1.85966	0.0485491	ngbr	ssa15
gene47049:106585800	Nol6 protein	zzzzz	2.40514	0.00658804	nol6	ssa24
gene6706:106600221	NOP9 nucleolar protein	zzzzz	3.7305	0.0185923	nop9	ssa03
gene21855:100286581	Not	zzzzz	-2.70985	0.0308771	cotl1	ssa10
gene34791:106573682	Not	zzzzz	-3.70605	0.0171228	cotl1	ssa16
gene29511:106568448	Notch-regulated ankyrin repeat-containing protein	zzzzz	-2.49727	0.0353531	LOC106568448	ssa13
gene12110:106605412	Novel 7 transmembrane receptor (Rhodopsin family) protein - Ident 31	Immune Chemokine receptor	-1.7617	0.00377813	LOC106605412	ssa05
gene50724:106589149	N-terminal EF-hand calcium-binding protein 1-like	zzzzz	2.07927	0.00226817	LOC106589149	ssa27
gene11033:106604377	N-terminal kinase-like protein	zzzzz	5.80269	0.0169456	LOC106604377	ssa05
gene30499:100380622	Nuclear autoantigenic sperm protein	Unknown Uncertain	-1.86886	0.0395968	hgv2	ssa14
gene7182:106600901	nuclear body protein SP140-like%2C transcript variant X1	zzzzz	-2.49719	0.0320359	LOC106600901	ssa03
gene10157:106603439	nuclear envelope pore membrane protein POM 121-like	zzzzz	4.4279	0.041025	LOC106603439	ssa04
gene15566:106608626	Nuclear factor 1	Cell Transcription	-3.48145	0.0246362	LOC106608626	ssa07
gene4341:106583607	nuclear factor of activated T-cells%2C cytoplasmic 1-like%2C transcript variant X1	zzzzz	-1.38482	0.0371321	LOC106583607	ssa02
gene36116:106575045	Nuclear fragile X mental retardation-interacting p	zzzzz	2.88629	0.00914797	LOC106575045	ssa16
gene44872:100194873	Nuclear receptor coactivator 5	Metabolism Retinoid	7.15965	0.0139371	ncoa5	ssa22
gene28906:106567980	Nuclear receptor corepressor 1	Tissue Differentiation	-3.01086	0.00148752	ncor1	ssa13
gene10068:106603505	Nuclear receptor corepressor 1	Tissue Differentiation	-3.78463	0.0123531	LOC106603505	ssa04
gene2970:106570966	Nuclear receptor subfamily 6, group A, member 1b	zzzzz	2.60198	0.0403793	LOC106570966	ssa01
gene44295:106583083	Nuclear transcription factor Y subunit alpha	Cell chromosome;Tissue Differentiation	6.7846	0.0200704	LOC106583083	ssa22
gene2821:106569430	Nuclear VCP-like	Cell cycle	4.7128	0.0436221	LOC106569430	ssa01
gene41499:106580383	Nuclear VCP-like	Cell Reticulum	6.02351	9.36111e-05	LOC106580383	ssa20
gene46471:106585012	Nuclear VCP-like	Cell Reticulum	3.8675	0.000143073	LOC106585012	ssa24
gene9069:106602544	nuclease EXOG, mitochondrial-like (LOC106602539)	Unknown Uncertain	-3.8739	0.0157045	LOC106602544	ssa04
gene33322:100380331	Nucleolar complex protein 2 homolog	Unknown Uncertain	3.20585	0.00756103	noc2l	ssa15
gene51646:106590101	Nucleolar MIF4G domain-containing protein 1	zzzzz	3.3366	0.00255278	nom1	ssa29
gene704:106600602	Nucleolar protein 10	zzzzz	5.5969	0.00198741	nol10	ssa01
gene40462:106579092	Nucleolar transcription factor 1	Cell Ubiquitin	4.0271	0.0495948	LOC106579092	ssa19
gene9757:106603211	Nucleophosmin 1a	Cell Nucleus	3.1709	0.0337139	LOC106603211	ssa04
gene73876:106594566	Nucleoporin SEH1	zzzzz	2.56692	0.0149542	LOC106594566	jcf1000928218_0_0
gene42260:100380573	Nucleoredoxin	Unknown Uncertain	-3.20334	0.0112395	typx	ssa20
gene7022:106600677	nucleoside diphosphate kinase-like	Metabolism Nucleotide	-2.08113	0.04849	LOC106600677	ssa03
gene39885:100196233	nucleoside-triphosphatase%2C cancer-related	zzzzz	-1.90465	0.0413043	ntpcr	ssa19
gene18974:106611970	Nucleotide exchange factor SIL1	Cell GTP signaling	1.71181	0.0348249	sil1	ssa09
gene2480:106565718	Nucleus accumbens-associated protein 2	Cell Transcription	-2.79609	0.00811515	LOC106565718	ssa01
gene24098:106563261	Nucleus accumbens-associated protein 2	Cell Transcription	-2.80242	0.00405447	LOC106563261	ssa11
gene19241:100196058	NudC domain-containing protein 2	zzzzz	6.03165	0.0155532	nudcd2	ssa09
gene21070:106560260	OCIA domain-containing protein 1-like	Unknown Uncertain	-6.87975	0.0331007	LOC106560260	ssa10
gene77376:106592595	OCIA domain-containing protein 1-like%2C transcript variant X2	zzzzz	-1.3986	0.0433703	LOC106592595	jcf1001073354_0_0
gene37448:106576352	Origin recognition complex subunit 5	Cell DNA replication	-1.21966	0.0124395	orc5	ssa17
gene28319:106567187	ORM1-like 1	Metabolism Lipid	-2.77528	0.0171291	LOC106567187	ssa13
gene21576:106560783	Ornithine decarboxylase antizyme 1b	Metabolism Amine	-3.10389	0.0297071	LOC106560783	ssa10
gene41110:106580073	Osteoclast-stimulating factor 1	Tissue bone cartilage	5.68282	0.0134837	LOC106580073	ssa20
gene48321:100270809	Oxysterols receptor LXR-alpha	Metabolism Steroid, bile	-7.51638	0.00538124	nr1h3	ssa26
gene2935:100195175	P2X purinoceptor 4	zzzzz	-5.99551	0.00998753	p2rx4	ssa01
gene1618:100196698	P53 apoptosis effector related to PMP-22	Cell Apoptosis	-2.78822	0.0429669	perp	ssa01
gene31036:106570072	Palmitoyltransferase ZDHHC3	Metabolism lipid	4.58364	0.0247996	LOC106570072	ssa14
gene45919:106584670	Palmitoyltransferase ZDHHC7	Metabolism Lipid	-2.28887	0.017895	LOC106584670	ssa23
gene31108:106570021	Paraspeckle component 1	Cell Transcription	5.38208	0.0141139	LOC106570021	ssa14
gene41258:106579946	Paxillin	Immune Lymphocyte;Tissue Adhesion	-6.0242	0.0119125	LOC106579946	ssa20
gene29286:106568185	PDZ and LIM domain 5b	Cell cytoskeleton	-6.38035	0.00774645	LOC106568185	ssa13
gene17605:106610664	peptide methionine sulfoxide reductase MsrA 1-like	zzzzz	-1.98305	0.000674972	LOC106610664	ssa09
gene3042:106571984	Peptidyl-glycine alpha-amidating monooxygenase	zzzzz	5.56264	0.0240497	pam	ssa01
gene14532:100196210	Peptidyl-prolyl cis-trans isomerase-like 4	Cell Folding, protein modification	2.82079	0.035794	ppil4	ssa06
gene33054:106571880	Peregrin	zzzzz	-2.77817	0.000844331	LOC106571880	ssa15
gene13646:106606884	perforin-1-like	Immune Effector	-3.22249	0.0154583	LOC106606884	ssa06
gene70608:106592781	perforin-1-like (LOC106594578)	Immune Effector	-0.731745	0.0267273	LOC106592781	jcf1000792309_0_0
gene15543:106608647	Perilipin2	Metabolism Lipid;Tissue Differentiation	-3.5817	0.0282906	plin2	ssa07
gene20854:106613818	perilipin-3-like%2C transcript variant X1	Metabolism lipid	3.01686	0.0452051	LOC106613818	ssa10
gene10718:106604146	Periostin, osteoblast specific factor b	Tissue bone cartilage	-4.24	0.0318673	LOC106604146	ssa05
gene19307:100195362	Periostin, osteoblast specific factor b	Tissue bone cartilage;Tissue Growth factor	-4.18584	0.0123725	tgfbi	ssa09
gene33313:106572146	perlwapin-like	Unknown Uncertain	1.7642	0.0203934	LOC106572146	ssa15
gene45508:106584278	Peroxiredoxin 6	Cell Redox	-3.84456	0.0166703	LOC106584278	ssa23
gene25674:100380782	peroxisomal acyl-coenzyme A oxidase 1%2C transcript variant X2	Metabolism lipid	-3.98604	0.00975486	LOC100380782	ssa12
gene26489:106565677	Peroxisomal biogenesis factor 7	Cell Nucleus	2.65114	0.0309502	LOC106565677	ssa12
gene16394:106609506	Peroxisome assembly protein 26	Cell peroxisome	-3.76491	0.0250834	LOC106609506	ssa07
gene41066:100194837	Pescadillo homolog	Metabolism RNA	3.88082	0.0151523	pesc	ssa20
gene22127:106561316	PHD and RING finger domain-containing protein 1	zzzzz	-1.62412	0.0434341	LOC106561316	ssa10
gene4136:106581944	PHD finger protein 1-like%2C transcript variant X2	zzzzz	3.04425	0.00967588	LOC106581944	ssa02
gene37087:106575990	phenylserine dehydratase-like	zzzzz	-2.6684	0.020454	LOC106575990	ssa17
gene30360:106569162	Phosphatase and actin regulator 1	Cell cytoskeleton	-0.888933	0.0499637	LOC106569162	ssa14
gene6522:106599725	Phosphatase and actin regulator 1	Cell cytoskeleton	-2.39702	0.0284721	LOC106599725	ssa03
gene30010:106568933	Phosphate cytidylyltransferase 1, choline, alpha b	choline	2.67909	0.0298273	LOC106568933	ssa14
gene5194:100380284	Phosphate cytidylyltransferase 2, ethanolamine	choline	3.80345	0.00580974	pcy2	ssa02
gene39327:106578226	Phosphatidylcholine:ceramide cholinephosphotransferase 2	Metabolism Lipid;Tissue Endothelium	1.41459	0.011647	LOC106578226	ssa18
gene21813:106560930	phosphatidylcholine-sterol acyltransferase-like	Metabolism Lipid	-3.92934	0.00222461	LOC106560930	ssa10
gene35211:100380693	Phosphatidylinositol 3,4,5-trisphosphate 5-phospha	Immune B cell;Metabolism Inositol	-2.93025	0.0297107	LOC100380693	ssa16
gene16112:106609208	Phosphatidylinositol 4,5-bisphosphate 3-kinase cat	Cell Signaling;Metabolism Inositol	3.95379	0.00192862	LOC106609208	ssa07
gene37192:106576084	Phosphatidylinositol 4,5-bisphosphate 3-kinase cat	Immune B cell;Metabolism Inositol	2.69132	0.0187014	LOC106576084	ssa17
gene4364:106583925	Phosphatidylinositol binding clathrin assembly protein a	Metabolism Inositol	-1.6965	0.0339237	LOC106583925	ssa02
gene10520:106603973	phosphatidylinositol glycan anchor biosynthesis, class W	Tissue glycan	5.57328	0.00352097	pigw	ssa04
gene2666:100380321	phosphatidylserine decarboxylase	Metabolism Lipid	1.44479	0.024416	pisd	ssa01
gene65070:106594399	phosphoglucomutase-2-like	zzzzz	-3.80627	0.0343987	LOC106594399	jcf1000556149_0_0
gene28861:106568020	Phosphoglycerate kinase	Metabolism Sugar	4.20461	0.00814127	LOC106568020	ssa13
gene10106:100194765	Phosphoglycerate kinase	zzzzz	5.19785	0.00097061	pgk	ssa04
gene41456:106580322	Phosphoinositide-3-kinase-interacting protein 1	Cell Signaling	-4.47742	0.0103317	LOC106580322	ssa20
gene47821:100195006	Phospholipase A1 member A	Metabolism Lipid	-2.38234	0.0285871	pla1a	ssa25
gene43289:106582073	phospholipase A1 member A-like%2C transcript variant X2	Metabolism lipid	-3.00639	0.0325694	LOC106582073	ssa21
gene454:106583826	phospholipase D4-like	Metabolism Lipid	-3.62777	0.00280406	LOC106583826	ssa01
gene32797:106571651	Phospholipase DDHD1	Metabolism Lipid	6.86727	0.0297151	LOC106571651	ssa15
gene1050:106604541	Phospholipase DDHD2	zzzzz	4.37143	0.0484023	LOC106604541	ssa01
gene44870:106583677	Phospholipid transfer protein	Metabolism Lipid	-1.96618	0.0301171	LOC106583677	ssa22
gene55950:106593728	Phosphoribosyl pyrophosphate synthetase-associated protein 2	Metabolism Nucleotide	1.90225	0.0146541	LOC106593728	jcf1000164338_0_0
gene37059:106575975	Phosphorylase b kinase regulatory subunit beta	Cell chromosome	-1.53893	0.0330604	LOC106575975	ssa17
gene35974:106574898	Phosphorylase b kinase regulatory subunit beta	Cell chromosome	-1.90384	0.0122779	LOC106574898	ssa16
gene41403:106580376	Phosphotidylinositol transfer protein, beta	Cell Reticulum;Metabolism Inositol;Metabolism Lipid	3.739	0.0135671	LOC106580376	ssa20
gene19612:106612658	Phosphotidylinositol transfer protein, beta	Metabolism Inositol	-1.58224	0.038262	LOC106612658	ssa09
gene22897:106562059	Piezo-type mechanosensitive ion channel component	zzzzz	-3.77122	0.0153797	LOC106562059	ssa11
gene45849:106584572	Pim-2 oncogene	Cell Apoptosis	-2.69193	0.00295278	LOC106584572	ssa23
gene15161:106608339	PIN2/TERF1-interacting telomerase inhibitor 1-like	zzzzz	1.65573	0.0383091	LOC106608339	ssa06
gene780:106601115	Pinin	Tissue Adhesion	4.39283	0.0304335	LOC106601115	ssa01
gene18123:100380709	Pinin	Tissue Adhesion	3.60385	0.0462143	LOC100380709	ssa09
gene38762:106577641	Plac 8-like	Immune Eicosanoid;Immune IFN-virus response	-2.70436	0.0179219	LOC106577641	ssa18
gene46034:106584766	Plakophilin-3	Tissue Neural	-4.40851	0.00145823	LOC106584766	ssa23
gene3324:100195413	Plasma glutamate carboxypeptidase	Metabolism Amino acid	-4.82454	0.00626058	pgcp	ssa02
gene14609:106607797	Plasminogen	Tissue plasma	-3.7292	0.0315575	LOC106607797	ssa06
gene43408:106582249	Plastin-2 lymphocyte cytosolic protein	Immune T cell	-2.90984	0.0425849	LOC106582249	ssa21
gene38118:106577000	Pleckstrin	Cell cytoskeleton	-3.87633	0.000673345	LOC106577000	ssa18
gene12743:106606090	pleckstrin homology domain containing%2C family A (phosphoinositide binding specific) member 8	zzzzz	4.45664	0.0360202	plekha8	ssa05
gene37940:106576761	pleckstrin homology domain containing%2C family H (with MyTH4 domain) member 2%2C transcript variant X2	zzzzz	-2.85508	0.00302946	plekhh2	ssa18
gene32273:106571139	Pleckstrin homology domain-containing family G member 3	zzzzz	-3.74717	0.00405642	LOC106571139	ssa15
gene39400:106578308	Pleckstrin homology domain-containing family M mem	zzzzz	2.41009	0.0467032	LOC106578308	ssa19
gene28329:106567195	Pleckstrin homology-like domain family B member 1	Immune Dendritic cells	-2.49008	0.00941972	LOC106567195	ssa13
gene27896:106566890	Plexin A3	Immune regulator	-1.8456	0.0449822	LOC106566890	ssa13
gene65014:106590801	Plexin C1	Immune regulator	-4.09306	0.00303721	LOC106590801	jcf1000553243_0-0_0_0
gene40435:106579118	Plexin domain containing 1	zzzzz	-2.14962	0.00417636	LOC106579118	ssa19
gene34109:106572963	plexin-B1-like	Immune regulator	-2.63359	0.023074	LOC106572963	ssa15
gene27752:106566625	Plexin-D1	Unknown Uncertain	-3.94882	0.00288787	LOC106566625	ssa13
gene15948:106609031	Poly (ADP-ribose) polymerase family_ member 12b - Ident 24	zzzzz	-3.20712	0.0191751	LOC106609031	ssa07
gene37547:106576452	poly [ADP-ribose] polymerase 12-like	Metabolism RNA	-1.98761	0.0385742	LOC106576452	ssa17
gene50964:106589450	Poly [ADP-ribose] polymerase 9 [PARP-9]	Metabolism Nucleotide	-3.14594	0.0209877	LOC106589450	ssa28
gene79620:106594322	Poly(ADP-ribose) glycohydrolase	Immune IFN-virus response	-1.31223	0.0324347	LOC106594322	jcf1001172342_0_0
gene2797:106568955	Poly(ADP-ribose) glycohydrolase	Immune IFN-virus response	-1.34193	0.00608234	LOC106568955	ssa01
gene40777:106579615	Polyadenylate-binding protein 2	Immune IFN-virus response;Metabolism RNA	2.81646	0.00867993	LOC106579615	ssa19
gene44601:106583529	Polybromo 1, like	Unknown Uncertain	5.22986	0.0425256	LOC106583529	ssa22
gene17190:106610283	Polycystin-2	Tissue Differentiation	-4.48076	0.0389917	LOC106610283	ssa08
gene39526:106578449	polymerase (DNA directed)%2C alpha 1%2C catalytic subunit%2C transcript variant X1	zzzzz	-2.56715	0.0441828	pola1	ssa19
gene14784:106607961	Polyphosphoinositide phosphatase	zzzzz	-6.59554	0.0112833	fig4	ssa06
gene70809:100195259	Polypyrimidine tract-binding protein 1	zzzzz	4.14118	0.00614541	ptbp1	jcf1000800466_0_0
gene9423:106602870	Porphobilinogen deaminase	Metabolism Iron heme	2.55283	0.0394106	LOC106602870	ssa04
gene41888:100194752	potassium channel, subfamily K, member 6	Metabolism Ion	5.78134	0.0107289	kcnk6	ssa20
gene31353:106570224	Potassium voltage-gated channel subfamily G member	Metabolism Ion	-1.84424	0.0238437	LOC106570224	ssa14
gene33388:106572080	PQ loop repeat containing 1, isoform CRA_b; PQ-loo	zzzzz	-1.965	0.0487001	LOC106572080	ssa15
gene36521:100380788	PR domain containing 9	Cell chromosome	2.90702	0.0138516	prdm9	ssa17
gene49615:106588170	pre-B-cell leukemia transcription factor-interacting protein 1-like	zzzzz	3.68549	0.025799	LOC106588170	ssa27
gene10695:106604118	PRELI domain-containing protein 1, mitochondrial-like	Tissue Differentiation	7.63641	0.0226536	LOC106604118	ssa05
gene47396:106586165	Pre-mRNA-processing factor 40 homolog B	zzzzz	3.40105	0.0309014	LOC106586165	ssa25
gene7160:100380533	Pre-mRNA-splicing factor SYF1	zzzzz	5.49342	0.00645137	syf1	ssa03
gene28569:106567446	Prenylcysteine oxidase-like	zzzzz	-3.08364	0.036273	pcyox1l	ssa13
gene35238:106574147	pre-rRNA processing protein FTSJ3	zzzzz	3.40012	0.0158808	ftsj3	ssa16
gene27818:100196854	primase%2C DNA%2C polypeptide 1 (49kDa)	zzzzz	-2.70049	0.0398444	prim1	ssa13
gene1729:100195137	primase%2C DNA%2C polypeptide 2 (58kDa)	zzzzz	-2.55611	0.00277196	prim2	ssa01
gene46404:106585069	prisilkin-39-like	zzzzz	3.36004	0.0332498	LOC106585069	ssa24
gene10141:100196452	PRKR interacting protein 1 (IL11 inducible)%2C transcript variant X1	zzzzz	2.59132	0.0498924	prkrip1	ssa04
gene39916:106578810	Proactivator polypeptide precursor	Cell Lysosome;Metabolism Lipid	-3.74593	0.00372497	LOC106578810	ssa19
gene42732:106581581	probable asparagine--tRNA ligase%2C mitochondrial%2C transcript variant X2	zzzzz	1.70674	0.0310906	LOC106581581	ssa20
gene3975:106580016	probable assembly chaperone of rpl4	zzzzz	3.49101	0.00558446	LOC106580016	ssa02
gene13970:106607118	probable ATP-dependent RNA helicase DDX17	zzzzz	-2.53847	0.0469534	LOC106607118	ssa06
gene18642:106611648	probable carboxypeptidase X1%2C transcript variant X1	zzzzz	-3.51969	0.0148621	LOC106611648	ssa09
gene17170:106610261	probable E3 ubiquitin-protein ligase HERC3	zzzzz	-2.20173	0.0417938	LOC106610261	ssa08
gene4461:106585204	Probable glutamate--tRNA ligase, mitochondrial	Metabolism Amino acid;Metabolism Mitochondria	1.60271	0.0300711	LOC106585204	ssa02
gene15608:106608772	probable G-protein coupled receptor 148	zzzzz	-4.47171	0.00124602	LOC106608772	ssa07
gene26770:106565734	probable G-protein coupled receptor 173	zzzzz	-1.92957	0.0271948	LOC106565734	ssa12
gene35824:106574739	probable G-protein coupled receptor 34	Cell GTP signaling	-2.83173	0.0483508	LOC106574739	ssa16
gene24242:106563396	probable G-protein coupled receptor 34	zzzzz	-1.03775	0.0438999	LOC106563396	ssa11
gene9108:106602682	probable G-protein coupled receptor 83	zzzzz	-1.70974	0.0225078	LOC106602682	ssa04
gene37397:106576292	probable imidazolonepropionase	zzzzz	-1.96094	0.00404892	LOC106576292	ssa17
gene35698:106574609	probable phospholipid-transporting ATPase IH	zzzzz	-3.05843	0.0190801	LOC106574609	ssa16
gene36416:106575326	probable ribonuclease ZC3H12C	zzzzz	-1.94834	0.0101725	LOC106575326	ssa17
gene41794:106580636	probable tRNA methyltransferase 9-like protein	zzzzz	-2.4954	0.0311934	LOC106580636	ssa20
gene13982:106607132	Processed sterol regulatory element-binding protein 2	zzzzz	2.55967	0.0155249	LOC106607132	ssa06
gene24232:106563388	procollagen C-endopeptidase enhancer 2-like	Metabolism Protease;Tissue ECM	-4.52653	0.0121726	LOC106563388	ssa11
gene33254:106572195	Procollagen-lysine, 2-oxoglutarate 5-dioxygenase 2	Tissue ECM	3.23627	0.0306591	plod1	ssa15
gene40862:106579751	Procollagen-lysine, 2-oxoglutarate 5-dioxygenase 2	Tissue ECM collagen	-4.14519	0.0182983	LOC106579751	ssa19
gene38379:100196315	procollagen-lysine,2-oxoglutarate 5-dioxygenase 3	Tissue ECM collagen	2.27491	0.00695205	LOC100196315	ssa18
gene15539:106608650	proline-rich protein 36-like	zzzzz	-2.44513	0.0431054	LOC106608650	ssa07
gene6637:106600407	proline-rich receptor-like protein kinase PERK8 (LOC106600406), X1	Metabolism Xenobiotic	-4.1485	0.0422741	LOC106600407	ssa03
gene49753:106588491	prolyl endopeptidase-like	zzzzz	-4.05678	0.0149263	LOC106588491	ssa27
gene42715:106581565	prolylcarboxypeptidase (angiotensinase C)	zzzzz	-5.92663	0.00531776	prcp	ssa20
gene27963:106566833	properdin-like	Immune Complement	-2.41303	0.0228607	LOC106566833	ssa13
gene46812:106585407	Prosalusin	Cell Autophagy	6.8687	0.0101354	tor2a	ssa24
gene15289:106608456	prospero homeobox protein 1-like	Tissue Differetiation-hox	-1.61704	0.0250424	LOC106608456	ssa07
gene33103:106571940	Prostaglandin E synthase 3b	Immune Eicosanoid	3.98773	0.00830846	LOC106571940	ssa15
gene33870:106572696	prostaglandin E synthase 3-like	Immune Eicosanoid	1.62534	0.0172886	LOC106572696	ssa15
gene50783:106589296	Proteasome	Cell proteasome	5.80381	0.00359236	LOC106589296	ssa28
gene7152:106600937	Proteasome	Cell proteasome	2.77258	0.000401853	LOC106600937	ssa03
gene22811:106561966	Proteasome	Cell proteasome;Immune Antigen presentation	5.36913	0.0128703	LOC106561966	ssa11
gene45124:106583882	Proteasome	Cell proteasome	2.36219	0.00782671	LOC106583882	ssa23
gene49056:100194646	proteasome (prosome%2C macropain) 26S subunit%2C non-ATPase%2C 13%2C transcript variant X1	zzzzz	5.85914	0.000587748	LOC100194646	ssa26
gene41857:100306778	proteasome (prosome%2C macropain) 26S subunit%2C non-ATPase%2C 2	zzzzz	4.85554	0.0014184	psmd2	ssa20
gene20390:100196002	proteasome 26S subunit%2C non-ATPase 8%2C transcript variant X1	zzzzz	4.1061	0.000884421	psmd8	ssa09
gene40773:106579617	Proteasome activator complex subunit 1	Cell proteasome	-3.76918	0.0371584	LOC106579617	ssa19
gene40823:106579706	Proteasome activator complex subunit 2	Metabolism Protease	-2.71279	0.0190201	LOC106579706	ssa19
gene1662:106611227	Proteasome activator complex subunit 4	Cell proteasome	4.25852	0.0167287	LOC106611227	ssa01
gene19665:106612618	proteasome subunit alpha type-6-like	zzzzz	-4.1063	0.00188891	LOC106612618	ssa09
gene49872:106588382	proteasome subunit beta type-7-like	Cell proteasome;Immune Antigen presentation	-2.57726	0.00376475	LOC106588382	ssa27
gene31205:106569939	proteasome subunit beta type-7-like	Cell proteasome;Immune Antigen presentation	-3.36228	0.00499477	LOC106569939	ssa14
gene31182:106569958	proteasome subunit beta type-7-like	Cell proteasome;Immune Antigen presentation	-4.03645	0.0236014	LOC106569958	ssa14
gene31183:106569959	Proteasome subunit beta type-9-A like	Cell proteasome;Immune Antigen presentation	-2.57106	0.0114056	LOC106569959	ssa14
gene31184:100137045	proteasome subunit beta type-9b	Cell proteasome;Immune Antigen presentation	-3.61142	0.00226924	psmb9-b	ssa14
gene45841:106584564	protection of telomeres 1	zzzzz	-3.68334	0.0123194	pot1	ssa23
gene70035:106596109	protein 4.1-like	zzzzz	2.04304	0.0442025	LOC106596109	jcf1000765118_0_0
gene7046:100194598	Protein arginine methyltransferase 1	Metabolism Amino acid	5.96686	8.61843e-05	prmt1	ssa03
gene48289:100195307	protein arginine methyltransferase 3	zzzzz	1.26378	0.012425	prmt3	ssa26
gene30565:106569427	Protein arginine N-methyltransferase 5	Metabolism Amino acid	2.35024	0.0377646	LOC106569427	ssa14
gene14616:106607803	Protein ARV1	zzzzz	2.06098	0.0219514	arv1	ssa06
gene70037:106595689	protein BUD31 homolog	zzzzz	-2.11768	0.0431006	LOC106595689	jcf1000765250_0_0
gene32667:106571471	Protein CASC5	Unknown Uncertain	-0.919343	0.0202022	casc5	ssa15
gene51732:100380682	Protein CDV3 homolog	Unknown Uncertain	4.72067	0.0128635	LOC100380682	ssa29
gene364:106574378	Protein CLN8	zzzzz	4.72696	0.0344048	cln8	ssa01
gene49930:106588328	Protein disulfide-isomerase A3	zzzzz	1.98816	0.00670472	LOC106588328	ssa27
gene14352:106607563	Protein disulfide-isomerase A6	Cell Folding, protein modification	2.84465	0.028704	LOC106607563	ssa06
gene11683:106605043	Protein dopey-1	Immune Eicosanoid	5.20772	0.00620157	LOC106605043	ssa05
gene20086:106613085	protein EVI2B-like	zzzzz	-2.97927	0.020871	LOC106613085	ssa09
gene28713:106567592	protein FAM168A-like%2C transcript variant X4	zzzzz	-4.54602	0.0102325	LOC106567592	ssa13
gene21121:106560299	Protein FAM5C	zzzzz	-2.48692	0.00103425	LOC106560299	ssa10
gene29054:100194863	Protein FAM76A	zzzzz	6.33741	0.0350831	fa76b	ssa13
gene50346:106588740	protein FAM83H-like%2C transcript variant X1	zzzzz	-2.95691	0.0402371	LOC106588740	ssa27
gene18087:106611156	protein FAM98B-like	zzzzz	3.35268	0.0318185	LOC106611156	ssa09
gene17989:100380676	Protein kinase C eta type	Cell Signaling	-3.05285	0.0170894	LOC100380676	ssa09
gene52497:106595822	Protein kinase C, gamma	zzzzz	-1.62265	0.0068032	LOC106595822	jcf1000010807_0_0
gene13836:106607024	Protein kinase N2, isoform CRA_b; Serine/threonine	Cell Signaling	-4.87185	0.00811302	LOC106607024	ssa06
gene720:106601624	Protein LBH	Unknown Uncertain	-2.83762	0.0494891	LOC106601624	ssa01
gene31863:106570728	Protein L-Myc-1b	Cell transcription factor;Tissue Differentiation	-2.37235	0.00173053	LOC106570728	ssa14
gene12190:106605532	protein LYRIC-like	Cell Myofiber	2.03273	0.0485805	LOC106605532	ssa05
gene45301:106584057	Protein mago nashi homolog 2	Metabolism RNA	4.59137	0.0245929	LOC106584057	ssa23
gene31610:106570477	protein naked cuticle homolog 2-like	zzzzz	-2.13132	0.00286762	LOC106570477	ssa14
gene74930:106595400	protein NLRC3-like	zzzzz	-1.22818	0.0203865	LOC106595400	jcf1000974324_0_0
gene27175:106566123	Protein phosphatase 1 regulatory inhibitor subunit 16B	zzzzz	-1.74521	0.0115054	LOC106566123	ssa12
gene10245:106603698	protein phosphatase 1 regulatory subunit 14A-like	zzzzz	-1.10219	0.0181032	LOC106603698	ssa04
gene51293:106589739	Protein phosphatase 1 regulatory subunit 21	Cell cytoskeleton	-5.49427	0.00674997	ppp1r21	ssa28
gene39679:106578584	Protein phosphatase 1 regulatory subunit 3D	Cell Signaling	-2.11019	0.00104832	LOC106578584	ssa19
gene14144:100194587	protein phosphatase 1%2C regulatory (inhibitor) subunit 1b-like%2C transcript variant X1	zzzzz	-3.2691	0.00390318	LOC100194587	ssa06
gene51206:100195343	protein phosphatase 1G (formerly 2C)%2C magnesium-dependent%2C gamma isoform%2C transcript variant X1	zzzzz	5.30468	0.00149083	ppm1g	ssa28
gene1920:106614008	Protein phosphatase 2, regulatory subunit B, alpha b	Cell Signaling	3.6627	0.0338107	LOC106614008	ssa01
gene42106:106580962	Protein phosphatase, Mg2+/Mn2+ dependent, 1La	Cell Signaling	-2.9899	0.02596	LOC106580962	ssa20
gene81543:106596922	protein PML-like	Unknown Uncertain	-0.916269	0.0444216	LOC106596922	jcf1001255677_0_0
gene28371:106567229	protein prickle-like%2C transcript variant X2	zzzzz	-3.78535	0.0129834	LOC106567229	ssa13
gene31050:106570147	Protein PRRC2B	zzzzz	4.54912	0.0352741	LOC106570147	ssa14
gene41221:106579980	Protein prune homolog	Immune TNF	-2.78053	0.00628663	LOC106579980	ssa20
gene37271:106576176	protein SCO2 homolog, mitochondrial-like	Metabolism Mitochondria	-2.5704	0.043297	LOC106576176	ssa17
gene32749:106571688	Protein sel-1 homolog 1	Immune protease	2.96681	0.036446	LOC106571688	ssa15
gene2917:106570595	protein SET-like	zzzzz	5.46034	0.00548778	LOC106570595	ssa01
gene21842:106560903	protein spire homolog 2-like	zzzzz	3.01648	0.00214518	LOC106560903	ssa10
gene44993:106583744	protein SSUH2 homolog	zzzzz	-1.59848	0.0191591	LOC106583744	ssa22
gene1702:106613015	protein STIP1 homolog	zzzzz	7.17522	0.0125713	LOC106613015	ssa01
gene1589:106610487	Protein TANC1	zzzzz	-1.48254	0.0311417	LOC106610487	ssa01
gene31941:106570797	protein transport protein Sec24C-like	Unknown Uncertain	1.93479	0.0204521	LOC106570797	ssa15
gene25003:106564141	protein tweety homolog 3-like	zzzzz	-1.90592	0.0356727	LOC106564141	ssa12
gene12683:106606028	Protein tyrosine kinase 2a	Cell Signaling	-3.82098	0.0357096	LOC106606028	ssa05
gene2180:106562610	Protein tyrosine phosphatase, non-receptor type 11, b	Cell Signaling;Immune regulator	4.85178	0.0328294	LOC106562610	ssa01
gene28048:106566948	Protein tyrosine phosphatase, non-receptor type 11, b	Cell Signaling;Immune regulator	-2.02115	0.0343681	LOC106566948	ssa13
gene3607:106576571	Protein tyrosine phosphatase, non-receptor type 11, b	Cell Signaling;Immune regulator	-3.31522	0.0221222	LOC106576571	ssa02
gene21372:100380694	protein tyrosine phosphatase, receptor type, C	Immune Lymphocyte	-4.00243	0.0231209	ptprc	ssa10
gene30946:106569824	Protein tyrosine phosphatase, receptor type, f, b	Cell Signaling	-4.58379	0.024413	LOC106569824	ssa14
gene29955:106568975	Protein wntless homolog	Tissue Differentiation	-7.02275	0.00229861	LOC106568975	ssa14
gene23928:106563033	proteinase-activated receptor 3-like	zzzzz	-1.7489	0.0129466	LOC106563033	ssa11
gene15618:106608764	Protein-kinase, interferon-inducible double stranded RNA dependent inhibitor	zzzzz	2.63162	0.0283445	LOC106608764	ssa07
gene11477:106604881	Protocadherin 1 gamma 9	Tissue Adhesion	-3.28244	0.0265351	LOC106604881	ssa05
gene11453:106604794	Protocadherin 10b - Ident 42	zzzzz	-4.19468	0.00107045	LOC106604794	ssa05
gene36065:106574995	Protocadherin-20	Tissue Adhesion	-2.15472	0.00793271	LOC106574995	ssa16
gene26800:106565711	Proton-associated sugar transporter A	zzzzz	-1.41289	0.0259701	LOC106565711	ssa12
gene11388:106604741	proto-oncogene DBL-like	zzzzz	4.62766	0.00648455	LOC106604741	ssa05
gene1055:100286615	Pterin-4-alpha-carbinolamine dehydratase 2	Cell Lysosome	-3.28399	0.00961801	phs	ssa01
gene15883:106608981	puratrophin-1-like	zzzzz	-4.40237	0.0103589	LOC106608981	ssa07
gene2836:100195038	purine-rich element binding protein B	zzzzz	7.07081	0.00281149	purb	ssa01
gene9217:106602719	Putative pre-mRNA-splicing factor ATP-dependent RN	Metabolism RNA	2.26748	0.0395355	LOC106602719	ssa04
gene3020:106571479	Putative sodium-coupled neutral amino acid transporter 9	Metabolism Amino acid	-6.44743	0.0141849	slc38a9	ssa01
gene8067:106601709	pyridoxal-dependent decarboxylase domain-containing protein 1-like	Immune regulator	4.86019	0.0200276	LOC106601709	ssa03
gene13439:106606759	pyridoxal-dependent decarboxylase domain-containing protein 1-like	Immune regulator	3.21414	0.0271276	LOC106606759	ssa06
gene71045:106593429	pyruvate dehydrogenase E1 component subunit beta%2C mitochondrial-like	zzzzz	2.89036	0.017158	LOC106593429	jcf1000810576_0_0
gene16247:106609353	rab GDP dissociation inhibitor beta-like	zzzzz	-8.66597	0.0135121	LOC106609353	ssa07
gene55694:106591993	Rab GTPase-activating protein 1	zzzzz	-3.45245	0.00124065	LOC106591993	jcf1000152001_0_0
gene39638:106578546	RAB18B, member RAS oncogene family	Cell GTP signaling	4.7283	0.0246099	LOC106578546	ssa19
gene51581:106590026	RAB18B, member RAS oncogene family	Cell GTP signaling;Metabolism Protease	6.30118	0.00774466	LOC106590026	ssa29
gene13748:106606976	RAB37, member RAS oncogene family, isoform CRA_e;	Cell GTP signaling	-4.24724	0.00311761	LOC106606976	ssa06
gene46748:106585456	Ral guanine nucleotide dissociation stimulator-like 1	Cell GTP signaling	-4.62616	0.0234906	LOC106585456	ssa24
gene30860:106569739	RalA-binding protein 1	Cell GTP signaling	3.2932	0.0400977	ralbp1	ssa14
gene26279:100194956	RanBP-type and C3HC4-type zinc finger-containing protein 1	zzzzz	-4.00761	0.0444996	ub7i3	ssa12
gene46997:106585645	Rap guanine nucleotide exchange factor 1	Cell GTP signaling	-2.14186	0.0423421	LOC106585645	ssa24
gene33676:106572513	Rap guanine nucleotide exchange factor 3	Unknown Uncertain	-1.82744	0.047637	LOC106572513	ssa15
gene30634:106569518	RAR-related orphan receptor C b	Cell GTP signaling	2.11653	0.0448547	LOC106569518	ssa14
gene42007:106580845	Ras and Rab interactor 2	Cell GTP signaling	-3.39821	0.0461186	rinl	ssa20
gene9541:106602976	ras and Rab interactor 2-like	Cell GTP signaling	-3.38268	0.0326249	LOC106602976	ssa04
gene46402:100380401	Ras association	Cell GTP signaling	-3.12796	0.00227457	rasf2	ssa24
gene43991:106582833	Ras association domain-containing protein 5	Cell GTP signaling	-2.2386	0.00387896	LOC106582833	ssa22
gene25688:100380800	Ras GTPase-activating protein nGAP	Cell GTP signaling	-3.12533	0.0277701	ngap	ssa12
gene4614:106588395	ras GTPase-activating protein nGAP-like	Cell GTP signaling	-2.42371	0.037208	LOC106588395	ssa02
gene24507:100194852	RAS guanyl releasing protein 3	Cell GTP signaling	-4.03974	0.00741011	grp2	ssa11
gene499:106589171	RAS guanyl releasing protein 3	Cell GTP signaling	-4.59029	0.00133389	LOC106589171	ssa01
gene58327:106591819	RAS guanyl-releasing protein 4	zzzzz	-1.10421	0.028669	LOC106591819	jcf1000263291_0_0
gene26109:106565140	Ras homolog gene family, member Ac	Cell GTP signaling	4.56379	0.0295795	LOC106565140	ssa12
gene29352:106568270	Ras protein-specific guanine nucleotide-releasing factor 2b	Cell GTP signaling	-1.74822	0.0354966	LOC106568270	ssa13
gene38989:106577879	RAS-like, family 11, member B	Cell GTP signaling;Immune regulator	-4.29805	0.0268037	LOC106577879	ssa18
gene35660:106574482	Ras-related C3 botulinum toxin substrate 2 precursor putative mRNA, complete cds	Cell GTP signaling	-2.78047	0.0081577	LOC106574482	ssa16
gene7838:106601466	ras-related C3 botulinum toxin substrate 2-like	zzzzz	-3.30657	0.0474914	LOC106601466	ssa03
gene25288:106564435	Ras-related C3 botulinum toxin substrate 3b	Cell GTP signaling	-2.62779	0.00852686	LOC106564435	ssa12
gene11945:100286611	Ras-related protein RABA2a%2C transcript variant X1	zzzzz	-1.60522	0.0120994	raa2a	ssa05
gene54793:106593497	ras-related protein Rap-1b	zzzzz	-2.20464	0.0417606	LOC106593497	jcf1000112522_0_0
gene3052:106571898	Receptor tyrosine kinase-like orphan receptor 1	zzzzz	-2.33296	0.0422012	ror2	ssa01
gene14059:106607343	recQ-mediated genome instability protein 2-like	zzzzz	-4.95854	0.0326389	LOC106607343	ssa06
gene6059:100196282	Regulator of G-protein signaling 18	Cell GTP signaling	-2.84672	0.00221556	rgs18	ssa03
gene45417:106584144	Regulator of G-protein signaling 5b	Cell GTP signaling;Cell Signaling	-2.48565	0.0409621	LOC106584144	ssa23
gene18470:106611515	regulator of nonsense transcripts 3B-like	zzzzz	8.88772	0.0304354	LOC106611515	ssa09
gene33273:106572180	regulator of telomere elongation helicase 1	Cell chromosome	-4.9767	0.013738	rtel1	ssa15
gene45146:106583918	Related RAS viral	Cell GTP signaling	-4.341	0.0312057	LOC106583918	ssa23
gene43933:106582763	REM2- and Rab-like small GTPase 1	zzzzz	2.71477	0.0258776	rsg1	ssa22
gene15362:106608508	Remodeling and spacing factor 1	Cell Transcription	-3.82836	0.0137439	LOC106608508	ssa07
gene10177:100196285	replication factor C (activator 1) 2	zzzzz	2.32367	0.0445789	rfc2	ssa04
gene10581:106604018	replication factor C (activator 1) 3%2C 38kDa%2C transcript variant X1	zzzzz	-2.85897	0.0117948	rfc3	ssa04
gene7060:106600719	Reticulocalbin-3	Cell Reticulum	-2.9587	0.0220003	rcn3	ssa03
gene1365:100137053	Reticulon 1a	Tissue Neural	-5.58698	0.00848328	rtn10	ssa01
gene12869:106606214	Retinoid-inducible serine carboxypeptidase	Metabolism Protease	-5.45884	0.0146199	LOC106606214	ssa06
gene8421:106602055	retinoid-inducible serine carboxypeptidase-like	zzzzz	-5.23697	0.000716059	LOC106602055	ssa03
gene50872:100195744	Retinol binding protein 4, like	Metabolism Retinoid	-1.70957	0.0290231	rbp4	ssa28
gene47554:106586316	Rho family GTPase 1 like	Cell cytoskeleton;Cell GTP signaling	-1.62013	0.0405342	LOC106586316	ssa25
gene12904:106606251	Rho GDP dissociation inhibitor (GDI) alpha	Cell GTP signaling	-4.37135	0.00217694	LOC106606251	ssa06
gene39652:106578559	Rho GTPase activating protein 12a	Cell GTP signaling	-4.92029	0.00114143	LOC106578559	ssa19
gene1725:106612863	Rho GTPase activating protein 19	Cell GTP signaling	-3.08299	0.00245977	LOC106612863	ssa01
gene14374:100196700	Rho GTPase-activating protein	Cell GTP signaling;Immune T cell	-2.13645	0.0210381	tagap	ssa06
gene1593:106610657	Rho GTPase-activating protein 27	Cell GTP signaling	-2.15267	0.0111757	LOC106610657	ssa01
gene10193:106603643	Rho GTPase-activating protein 33	Cell GTP signaling	-2.81252	0.0281967	LOC106603643	ssa04
gene40213:106579296	Rho GTPase-activating protein 44	Cell GTP signaling	-2.52695	0.0230822	LOC106579296	ssa19
gene61415:106595231	rho GTPase-activating protein 8-like	Cell GTP signaling;Tissue ECM	-1.79124	0.0311106	LOC106595231	jcf1000396439_0_0
gene35716:106574627	Rho guanine nucleotide exchange factor	Cell GTP signaling	3.19768	0.0398375	LOC106574627	ssa16
gene10297:106603740	Rho guanine nucleotide exchange factor	Cell GTP signaling	-3.08817	0.0468358	LOC106603740	ssa04
gene28679:106567565	Rho guanine nucleotide exchange factor	Cell GTP signaling	-4.09115	0.0177585	LOC106567565	ssa13
gene4019:106580371	Rho guanine nucleotide exchange factor 2	Cell chromosome;Cell GTP signaling	-4.14513	0.0160299	LOC106580371	ssa02
gene35715:106574625	Rho guanine nucleotide exchange factor 7	Cell GTP signaling	-1.94788	0.0461953	LOC106574625	ssa16
gene37930:106576768	Rho-related GTP-binding protein RhoQ	Cell cytoskeleton;Cell GTP signaling	-1.94601	0.0367523	rhoq	ssa18
gene25327:106564474	Ribonuclease H2 subunit A	zzzzz	-1.54382	0.0116407	LOC106564474	ssa12
gene19585:100195943	Ribonuclease T2	Metabolism Nuclease	-1.5212	0.0466143	rnt2	ssa09
gene11067:106604501	ribonuclease-like 3	Immune Effector;Tissue Endothelium	-2.57821	0.0331045	LOC106604501	ssa05
gene32398:100194994	Ribonucleotide reductase M2 polypeptide	Metabolism Nucleotide	-3.42899	0.0197346	rir2	ssa15
gene38298:106577204	Ribosomal protein 63, mitochondrial	Metabolism Mitochondria	2.75344	0.0436356	LOC106577204	ssa18
gene48093:106586854	ribosomal RNA processing 1B	Metabolism RNA	3.7432	0.00498622	rrp1b	ssa25
gene50547:100380787	Ribosome biogenesis protein BOP1	Metabolism Protein biosynthesis	4.02516	0.00421015	bop1	ssa27
gene37022:106575933	Ribosome biogenesis protein WDR12	Metabolism Protein biosynthesis	3.75207	0.00104385	LOC106575933	ssa17
gene51967:100196368	ribosome biogenesis regulator homolog	zzzzz	2.44908	0.0489179	rrs1	ssa29
gene2077:106561687	RING finger and CCCH-type zinc finger domain-containing protein 2	Unknown Uncertain	-3.25005	0.0357301	LOC106561687	ssa01
gene41263:106579944	RING finger protein 10	Cell Transcription	-6.78697	0.0316647	rnf10	ssa20
gene29143:100195771	RING finger protein 133	zzzzz	-2.0765	0.0346091	rn133	ssa13
gene9941:100196446	Ring finger protein 175	zzzzz	3.48893	0.0140621	rn121	ssa04
gene29030:106567865	Ring finger protein 175	zzzzz	3.11854	0.0116325	rnf121	ssa13
gene43784:106582639	RNA binding motif protein 12	Metabolism RNA	6.2943	0.0214643	rbm12	ssa22
gene18426:106611474	RNA polymerase-associated protein RTF1 homolog	zzzzz	-8.80832	0.0436776	LOC106611474	ssa09
gene18781:106611724	RNA-binding motif protein, X chromosome	Cell Stress	4.41004	0.0276417	LOC106611724	ssa09
gene12587:106605943	RNA-binding protein 12B-like	Cell cycle	-4.91049	0.0137019	LOC106605943	ssa05
gene18438:106611484	RNA-binding protein 25	Cell Apoptosis	3.68969	0.0249642	LOC106611484	ssa09
gene33027:106571860	RNA-binding protein 39-like%2C transcript variant X3	zzzzz	5.19933	0.0191026	LOC106571860	ssa15
gene35934:106574852	RNA-binding protein 43	zzzzz	-2.90692	0.00393934	LOC106574852	ssa16
gene38830:106577684	RNA-binding protein 4B-like	Metabolism RNA	1.53182	0.0283792	LOC106577684	ssa18
gene20041:100195238	RNA-binding protein 7	zzzzz	-9.24586	0.0146757	LOC100195238	ssa09
gene1174:106606097	RNA-binding protein cabeza-like	zzzzz	-5.86704	0.0192777	LOC106606097	ssa01
gene8220:106601855	RNA-binding protein with serine-rich domain 1-like%2C transcript variant X2	zzzzz	5.28003	0.000794284	LOC106601855	ssa03
gene42524:106581381	Roundabout homolog 2	Tissue Differentiation	-2.44053	0.0354989	LOC106581381	ssa20
gene20188:106613191	Roundabout homolog 2	Tissue Differentiation	-2.60304	0.00374959	LOC106613191	ssa09
gene3818:106578539	rRNA 2'-O-methyltransferase fibrillarin-like	zzzzz	3.94793	0.0464443	LOC106578539	ssa02
gene3556:106576055	RUN domain-containing protein 3B	zzzzz	-2.62107	0.0239693	LOC106576055	ssa02
gene26436:100195318	RuvB-like 1	Cell Nucleus	2.02191	0.00656513	ruvb1	ssa12
gene51270:106589717	S1 RNA-binding domain-containing protein 1	Unknown Uncertain	-4.12476	0.000789097	srbd1	ssa28
gene31272:100196669	S100 calcium binding protein V2-like	Metabolism Calcium	-2.09839	0.0424505	LOC100196669	ssa14
gene16425:106609532	Sacsin	Cell GTP signaling	5.88002	0.00753768	LOC106609532	ssa07
gene42337:106581114	Sacsin	zzzzz	3.13726	0.00477498	LOC106581114	ssa20
gene30490:106569405	salivary glue protein Sgs-3-like	Tissue ECM mucus	2.4187	0.0156895	LOC106569405	ssa14
gene18488:106611531	SAM and SH3 domain containing 3	Immune Lymphocyte	-2.26021	0.035479	sash3	ssa09
gene10013:106603553	SAM domain-containing protein SAMSN-1-like	Immune Lymphocyte;Tissue Hematopoiesis	-3.53887	0.0358125	LOC106603553	ssa04
gene10359:100196767	SAR1 gene homolog A (S. cerevisiae)	zzzzz	3.22316	0.0430112	sar1a	ssa04
gene2069:106561570	Sarcosine dehydrogenase, mitochondrial	Metabolism Amino acid;Metabolism Mitochondria	-3.22287	0.0157787	sardh	ssa01
gene40921:106579808	Scavenger receptor class F member 1	zzzzz	-3.52122	0.00879572	LOC106579808	ssa20
gene9986:106603576	schwannomin-interacting protein 1-like	zzzzz	-2.5649	0.038654	LOC106603576	ssa04
gene6156:106598932	Scinderin	Cell cytoskeleton	-3.12858	0.0254243	LOC106598932	ssa03
gene823:106602077	Sec23 homolog A	zzzzz	2.757	0.0492391	sec23a	ssa01
gene25451:106564604	Sec23 homolog A	zzzzz	2.31558	0.0306657	LOC106564604	ssa12
gene47708:106586471	Secreted frizzled-related protein 4	Tissue Differentiation	-2.33118	0.00139739	LOC106586471	ssa25
gene43419:106582261	Secreted frizzled-related protein 4	Tissue Differentiation	-2.82348	0.018906	LOC106582261	ssa21
gene23914:106563043	Secretory carrier membrane protein 1	Cell Exocytosis	-5.03653	0.0439975	LOC106563043	ssa11
gene45670:106584398	Secretory carrier membrane protein 4	Cell Surface	2.92037	0.0485041	LOC106584398	ssa23
gene31014:106570091	Secretory carrier-associated membrane protein 3	Cell Apoptosis	3.73069	0.0372869	LOC106570091	ssa14
gene42389:106581239	Seizure protein 6 homolog	Unknown Uncertain	-1.38599	0.000926125	LOC106581239	ssa20
gene22225:106561403	Selenoprotein O	zzzzz	5.23828	0.0127116	LOC106561403	ssa10
gene43926:106582759	Semaphorin 3fa	Tissue Neural	-1.96275	0.0130456	LOC106582759	ssa22
gene22969:106562116	Semaphorin 3fa - Ident 50	Tissue Neural	-2.82053	0.025715	LOC106562116	ssa11
gene12076:106605438	semaphorin-4A-like	zzzzz	-2.45945	0.0179369	LOC106605438	ssa05
gene42197:106581048	Septin 4a	zzzzz	-2.74198	0.0021738	LOC106581048	ssa20
gene51380:100196053	serglycin	Metabolism Protease	-3.95007	0.0170959	srgn	ssa28
gene14575:106607774	Serine incorporator 1	Metabolism Lipid	4.29365	0.0194216	serinc1	ssa06
gene4407:106584332	Serine incorporator 2, like	Cell Reticulum	-8.00506	0.0024469	LOC106584332	ssa02
gene50859:100196695	Serine protease HTRA1	Metabolism Protease;Tissue Growth factor	-1.96052	0.0383111	htra1	ssa28
gene404:106579139	Serine/arginine repetitive matrix protein 1	Unknown Uncertain	7.67172	0.0145868	LOC106579139	ssa01
gene7082:106600666	Serine/arginine repetitive matrix protein 2	zzzzz	6.22928	0.0374282	LOC106600666	ssa03
gene43849:106582688	Serine/arginine-rich protein specific kinase 3	Cell Signaling	4.15393	0.0185018	LOC106582688	ssa22
gene44294:106583084	Serine/arginine-rich splicing factor 3a	Cell Transcription	3.20765	0.015119	LOC106583084	ssa22
gene26509:106565658	Serine/arginine-rich splicing factor 3a	Metabolism RNA	4.01744	0.00704474	LOC106565658	ssa12
gene6132:100195404	serine/threonine kinase 25%2C transcript variant X1	zzzzz	-4.18639	0.0398481	stk25	ssa03
gene40800:106579690	serine/threonine-protein kinase 17A-like	Cell Signaling	-1.77691	0.0462285	LOC106579690	ssa19
gene21063:106560242	Serine/threonine-protein kinase Nek1	Unknown Uncertain	9.7067	0.000858737	nek1	ssa10
gene21357:106560547	Serine/threonine-protein kinase Nek6	Cell Stress	-3.52113	0.0370176	LOC106560547	ssa10
gene5763:106597131	Serine/threonine-protein kinase RIO1	Cell Signaling	4.66957	0.0142693	riok1	ssa03
gene2602:106566325	Serine/threonine-protein kinase ULK1	zzzzz	3.37853	0.0406161	ulk1	ssa01
gene53727:106591064	serine/threonine-protein kinase/endoribonuclease IRE1a-like (LOC106562560), X1	Cell Stress	-2.28473	0.00905447	LOC106591064	jcf1000065274_0_0
gene14373:106607584	Serine/threonine-protein phosphatase 2A 56 kDa regulatory subunit alpha isoform	Cell Signaling	-7.35443	0.0281044	LOC106607584	ssa06
gene33539:100306812	Serine/threonine-protein phosphatase 4 regulatory subunit 2-A	Cell Signaling	6.46651	0.0219259	p4r2a	ssa15
gene20350:106613338	Serine/threonine-protein phosphatase 5	Cell Signaling	1.72262	0.0322156	LOC106613338	ssa09
gene3294:106573659	serum paraoxonase/arylesterase 2-like	Metabolism Lipid	-3.07012	0.0290428	LOC106573659	ssa02
gene38647:106577549	sex hormone-binding globulin-like	Tissue Endocrine;Tissue Secretory	-3.01231	0.0250347	LOC106577549	ssa18
gene51964:106590407	Sgk3 protein	Cell Stress	-7.3165	0.00187968	sgk3	ssa29
gene48496:106587230	SH2 domain-containing adapter protein B	Cell Signaling	-3.35055	0.0280155	LOC106587230	ssa26
gene28610:106567509	SH3 and PX domain-containing protein 2B	zzzzz	-3.63522	0.0475692	LOC106567509	ssa13
gene50189:106588618	SH3 domain-binding glutamic acid-rich-like protein 3	Unknown Uncertain	-5.42056	0.00513773	LOC106588618	ssa27
gene31370:106570239	SH3 domain-binding glutamic acid-rich-like protein 3	Unknown Uncertain	-7.35055	0.00101615	LOC106570239	ssa14
gene1475:106609444	SH3 domain-binding protein 1	Tissue Differentiation	-2.07679	0.0291615	LOC106609444	ssa01
gene4188:106582335	SH3 domain-binding protein 5-like	zzzzz	-3.39251	0.0350522	LOC106582335	ssa02
gene52020:100195508	SH3 domain-containing kinase-binding protein 1	Immune regulator	-4.37661	0.0133161	sh3k1	ssa29
gene15766:106608872	Shootin-1 - Ident 29	zzzzz	-2.30085	0.0100142	LOC106608872	ssa07
gene58026:106591957	Short coiled-coil protein	Cell endocytosis	-3.78723	0.0375762	LOC106591957	jcf1000249915_0_0
gene36568:106575476	Short/branched chain-specific acyl-CoA dehydrogenase, mitochondrial	zzzzz	-5.91409	0.041653	LOC106575476	ssa17
gene26601:100380445	Short-chain dehydrogenase/reductase 3	Metabolism Lipid	-1.92343	0.0376492	dhrs3	ssa12
gene2736:106568363	Short-chain specific acyl-CoA dehydrogenase, mitochondrial	Metabolism Lipid;Metabolism Mitochondria	-5.40769	0.0429739	LOC106568363	ssa01
gene3731:106578237	sialic acid-binding Ig-like lectin 16	zzzzz	-3.42747	0.0028207	LOC106578237	ssa02
gene4217:106582465	Sialic-acid binding protein-4 - Ident 25	zzzzz	-3.05416	0.0221989	LOC106582465	ssa02
gene31052:106570060	Sialidase-1	zzzzz	-5.70521	0.00570519	LOC106570060	ssa14
gene49767:106588475	sialin-like	Cell Lysosome;Tissue glycan	-6.04474	0.000190775	LOC106588475	ssa27
gene12296:106605608	sialoadhesin-like	Tissue Neural	-1.71383	0.0384482	LOC106605608	ssa05
gene32960:106571804	Sialomucin core protein 24	zzzzz	-6.68681	0.0011441	LOC106571804	ssa15
gene41974:106580818	SID1 transmembrane family member 1	Unknown Uncertain	2.79257	0.041129	LOC106580818	ssa20
gene6833:106600469	signal peptide peptidase-like 2B	zzzzz	4.13403	0.0402807	LOC106600469	ssa03
gene18618:106611629	Signal recognition particle subunit SRP72	Cell Reticulum	3.26215	0.0423622	LOC106611629	ssa09
gene42904:100380385	Signal transduction and activation of transcription 1a	Immune IFN-virus response;Immune regulator	-3.61388	0.0113907	stat4	ssa21
gene20541:100380753	Single stranded DNA binding protein 3b	zzzzz	3.52507	0.00192629	ssbp3	ssa10
gene46408:106585065	Single stranded DNA binding protein 3b	zzzzz	-3.56051	0.0342922	LOC106585065	ssa24
gene24529:100196213	Sjoegren syndrome/scleroderma autoantigen 1 homolog	zzzzz	2.80768	0.0184228	ssa27	ssa11
gene38981:106577851	SLAM family member 8 precursor	Immune regulator;Tissue Differentiation	-1.40973	0.0411117	LOC106577851	ssa18
gene19623:106612650	Slingshot homolog 1b	Immune protease	-1.26331	0.0101403	LOC106612650	ssa09
gene20610:106613600	Small glutamine-rich tetratricopeptide repeat	zzzzz	5.88448	0.0062094	LOC106613600	ssa10
gene35811:106574722	small integral membrane protein 11-like	Unknown Uncertain	3.66586	0.00546799	LOC106574722	ssa16
gene32435:106571284	small integral membrane protein 8-like	zzzzz	-2.93312	0.00155672	LOC106571284	ssa15
gene20031:106612977	Small nuclear ribonucleoprotein Sm D2	Cell Transcription;Metabolism RNA	2.38029	0.00773476	LOC106612977	ssa09
gene42345:106581107	Small nuclear ribonucleoprotein Sm D2	Metabolism RNA	2.2347	0.0174304	LOC106581107	ssa20
gene67805:100194845	Small VCP/p97-interacting protein	zzzzz	-1.62239	0.049927	svip	jcf1000673636_0_0
gene68006:106595214	Smith-Magenis syndrome chromosomal region candidate gene 8 protein homolog	zzzzz	-2.0592	0.011061	LOC106595214	jcf1000680142_0_0
gene6402:106599379	Sodium- and chloride-dependent glycine transporter 1	Metabolism Transport;Tissue Neural	-1.69609	0.0287987	LOC106599379	ssa03
gene26922:106566062	sodium-coupled neutral amino acid transporter 3-like	Metabolism Amino acid;Metabolism Transport	-3.9645	0.0440511	LOC106566062	ssa12
gene29419:106568336	soluble lamin-associated protein of 75 kDa-like	Unknown Uncertain	1.18287	0.0477529	LOC106568336	ssa13
gene23271:106562414	Solute carrier family 12	Metabolism Transport	4.6783	0.0281891	LOC106562414	ssa11
gene40793:106579682	Solute carrier family 12	Metabolism Transport	4.02092	0.00856694	LOC106579682	ssa19
gene51832:106590280	Solute carrier family 12	Metabolism Transport	-4.22665	0.0190046	LOC106590280	ssa29
gene42518:106581370	Solute carrier family 2 member 15a	Metabolism Transport	-0.913917	0.04326	LOC106581370	ssa20
gene40779:106579614	Solute carrier family 22 member 17	Metabolism Transport	1.0227	0.0462158	LOC106579614	ssa19
gene1246:106607058	Solute carrier family 24	Metabolism Ion	-1.44723	0.0262326	LOC106607058	ssa01
gene33160:106572269	Solute carrier family 26 member 6	Metabolism sulfur	5.3233	0.00175492	LOC106572269	ssa15
gene7975:100195377	Solute carrier family 35 member B1	Metabolism Transport	1.70835	0.0308491	s35b1	ssa03
gene7968:106601597	solute carrier family 35 member B1-like	zzzzz	1.96294	0.00364612	LOC106601597	ssa03
gene19814:106612889	Solute carrier family 35 member F2	Metabolism Transport	-1.23359	0.036326	slc35f2	ssa09
gene48056:106586823	Solute carrier family 4, anion exchanger, member 2a	zzzzz	1.68292	0.0170893	LOC106586823	ssa25
gene77433:106597059	solute carrier family 43 member 3-like	zzzzz	-1.4799	0.0258511	LOC106597059	jcf1001075287_0_0
gene7696:106601353	Solute carrier family 44, member 5a	Metabolism Transport	-4.23673	0.0361664	LOC106601353	ssa03
gene14685:106607858	Solute carrier family 5	Metabolism Ion	1.67546	0.0233609	LOC106607858	ssa06
gene27580:106566494	solute carrier family 6 (neurotransmitter transporter)%2C member 8	zzzzz	-2.42296	0.028537	slc6a8	ssa13
gene21808:106560933	solute carrier family 7 (amino acid transporter light chain%2C L system)%2C member 5	zzzzz	-3.75908	0.00352033	slc7a5	ssa10
gene825:106602103	somatostatin receptor 1	Tissue Growth factor	-4.33499	0.0154452	sstr1	ssa01
gene48480:100196489	Sorbitol dehydrogenase	Metabolism Sugar	-2.49277	0.0318962	dhso	ssa26
gene19738:106612559	Sortilin-related receptor	Unknown Uncertain	-2.83705	0.0438886	LOC106612559	ssa09
gene14474:106607698	Sorting nexin 14	zzzzz	-4.74938	0.0264808	LOC106607698	ssa06
gene21584:106560771	Sorting nexin-17 - Ident 30	Cell Exocytosis	-1.24461	0.036792	LOC106560771	ssa10
gene7437:106601123	Sorting nexin-8	zzzzz	-4.47717	0.0109487	snx8	ssa03
gene50364:106588795	Sp3a transcription factor	Cell transcription factor	4.0617	0.00472955	LOC106588795	ssa27
gene10834:106604192	SPARC precursor	Tissue Growth factor	-3.70221	0.0176237	LOC106604192	ssa05
gene34954:106573833	Sphingosine 1-phosphate receptor 1 [S1P receptor 1] - Ident 38	Metabolism Lipid	-1.09287	0.0404307	LOC106573833	ssa16
gene42461:106581310	sphingosine-1-phosphate phosphatase 2	zzzzz	2.00556	0.00836232	sgpp2	ssa20
gene25858:100195282	Splicesome-associated factor	Metabolism RNA	3.48377	0.042849	sde2	ssa12
gene15486:106608594	Splicing factor 1	zzzzz	-6.2376	0.0310185	LOC106608594	ssa07
gene30654:100306862	Splicing factor 3A subunit 2	Metabolism RNA	2.49536	0.0142497	sf3a2	ssa14
gene39131:100380394	Splicing factor 3B subunit 2	zzzzz	6.41006	0.00126642	sf3b2	ssa18
gene15899:106608993	Splicing factor 3B subunit 2	zzzzz	3.91313	0.0450374	LOC106608993	ssa07
gene21891:106560859	Splicing factor 3b, subunit 3	Cell Transcription	7.48594	0.00152114	sf3b3	ssa10
gene48700:106587461	Spondin 1a	Tissue ECM mucus	-3.76354	0.00150928	LOC106587461	ssa26
gene736:106601440	Sprouty-related, EVH1 domain containing 2b	zzzzz	-3.10203	0.0456381	spred1	ssa01
gene12202:106605546	Squalene monooxygenase	Metabolism Steroid, bile	1.10001	0.00516288	LOC106605546	ssa05
gene14753:100380689	Squalene synthase	Metabolism Steroid, bile	1.29593	0.00776231	fdft1	ssa06
gene40197:106579312	src kinase associated phosphoprotein 1	Cell Signaling	-2.71556	0.00699472	skap1	ssa19
gene52569:100286475	Src kinase-associated phosphoprotein 2	Cell Signaling;Immune Lymphocyte	-5.01794	0.00473854	skap2	jcf1000014222_0_0
gene27568:106566480	src-like-adapter 2	zzz_not def	-1.60343	0.0191502	LOC106566480	ssa13
gene2662:106567755	StAR-related lipid transfer protein 5	Metabolism Steroid, bile	3.45615	0.028431	stard4	ssa01
gene18763:106611740	START domain containing 10	Cell Ubiquitin	-3.844	0.00114329	LOC106611740	ssa09
gene44836:106583652	Stathmin	Cell cytoskeleton;Cell Cytoskeleton microtubule;Tissue Neural	-2.65067	0.00322766	LOC106583652	ssa22
gene10392:106603843	STE20-like kinase b	Cell Stress	-3.6795	0.0430934	LOC106603843	ssa04
gene32579:106571405	sterile alpha motif domain-containing protein 12-like	zzzzz	-4.16733	0.0194303	LOC106571405	ssa15
gene13331:106606682	sterile alpha motif domain-containing protein 9-like	Cell cytoskeleton	-2.75784	0.00903145	LOC106606682	ssa06
gene13281:106606632	sterol regulatory element-binding protein 1-like	lipid met	-3.61847	0.0164496	LOC106606632	ssa06
gene13993:106607120	sterol regulatory element-binding protein 2-like	lipid met	1.73436	0.0401367	LOC106607120	ssa06
gene2169:100196732	strawberry notch homolog 1 (Drosophila)%2C transcript variant X5	zzzzz	8.55625	0.0074625	sbno1	ssa01
gene9677:106603127	Stress-induced-phosphoprotein 1	Cell Stress	4.18065	0.000543868	LOC106603127	ssa04
gene24337:106563457	Stress-induced-phosphoprotein 1	Cell Stress	3.02197	0.000109771	LOC106563457	ssa11
gene32017:106570867	stromal cell derived factor 2 like homologue	Immune Cytokine	2.19783	0.00875174	LOC106570867	ssa15
gene4960:106589772	Stromal derived cell factor 1	Immune Chemokine	-3.48425	0.0098258	LOC106589772	ssa02
gene42528:106581384	Stromal interaction molecule 2	zzzzz	4.86045	0.0159315	LOC106581384	ssa20
gene26666:106565836	Succinyl-CoA ligase [GDP-forming] subunit beta, mitochondrial	Metabolism Mitochondria	-3.823	0.029931	LOC106565836	ssa12
gene41772:106580620	Succinyl-CoA:3-ketoacid coenzyme A transferase 1, mitochondrial	Metabolism Mitochondria	-1.73135	0.0113891	LOC106580620	ssa20
gene20221:106613210	Sucrase-isomaltase, intestinal	Metabolism Sugar	-2.59378	0.0430575	LOC106613210	ssa09
gene37172:106576065	Sugar phosphate exchanger 3	zzzzz	3.44292	0.00803036	LOC106576065	ssa17
gene27743:100196324	Sulfotransferase family 1, cytosolic sulfotransferase 4	Metabolism sulfur	-2.13196	0.0030758	st1s3	ssa13
gene51030:100196439	Sulfotransferase family cytosolic 2B member 1	Immune receptor;Metabolism sulfur;Metabolism Xenobiotic	2.71911	0.0481688	st2b1	ssa28
gene21811:106560931	SUMO-activating enzyme subunit 2-like	zzzzz	4.71594	0.0204829	LOC106560931	ssa10
gene10561:106604001	SUMO-specific isopeptidase USPL1	zzzzz	2.23372	0.0137789	LOC106604001	ssa04
gene21033:106613974	SUN domain-containing ossification factor-like	Unknown Uncertain	3.02445	0.0307291	LOC106613974	ssa10
gene22403:106561549	Suppression of tumorigenicity 7 like	zzzzz	-3.31977	0.00430805	LOC106561549	ssa10
gene17542:106610603	suppressor of Ty 7 (S. cerevisiae)-like	zzzzz	3.36335	0.0252012	supt7l	ssa09
gene31942:106570803	Sushi domain-containing protein 2	Tissue ECM mucus	-2.07291	0.00287346	LOC106570803	ssa15
gene27764:106566613	Sushi domain-containing protein 3	Tissue ECM mucus	-2.07684	0.047321	LOC106566613	ssa13
gene23676:106562830	SWI/SNF related, matrix associated, actin dependent regulator of chromatin, subfamily b, member 1b	zzzzz	-4.35168	0.00848004	LOC106562830	ssa11
gene51718:106590169	SWI/SNF related, matrix associated, actin dependent regulator of chromatin, subfamily d, member 3b	zzzzz	-3.25432	0.00102622	LOC106590169	ssa29
gene2066:100195612	SWI5 homologous recombination repair protein	zzzzz	-2.5414	0.00238357	swi5	ssa01
gene26799:106565712	Symplekin	Unknown Uncertain	-3.00947	0.010754	LOC106565712	ssa12
gene14137:106607276	Synaptonemal complex protein SC65	Tissue Neural	-3.83564	0.00335353	LOC106607276	ssa06
gene14475:106607700	Synaptotagmin binding, cytoplasmic RNA interacting protein, like	Cell Transcription;Metabolism RNA	2.6585	0.00882063	LOC106607700	ssa06
gene17533:106610593	synaptotagmin-like protein 1	zzzzz	3.26235	0.0194471	LOC106610593	ssa09
gene42251:106581184	Synergin gamma	zzzzz	8.09928	0.0264267	LOC106581184	ssa20
gene32504:106571351	syntaxin-7-like	zzzzz	-6.09626	0.0216373	LOC106571351	ssa15
gene934:106603443	Syntaxin-binding protein 5-like	Cell Exocytosis	-4.24016	0.0424334	LOC106603443	ssa01
gene40031:106578921	Synuclein, gamma a	Tissue Neural	-3.16201	0.0007425	LOC106578921	ssa19
gene23841:106563014	Tachykinin receptor 3-like	zzzzz	-1.69903	0.0156771	LOC106563014	ssa11
gene49845:100136493	TAP binding protein	Immune Antigen presentation	-2.72602	0.0301676	tapbp	ssa27
gene3612:100195482	Tapasin-related protein	Immune Antigen presentation	-3.53909	0.00282293	tpsnr	ssa02
gene27980:100195150	Targeting protein for Xklp2	Cell cycle	-1.36652	0.0332858	tpx2	ssa13
gene1599:100380389	TATA box binding protein	Cell Transcription	-3.58606	0.043107	tbp	ssa01
gene29604:106568523	TATA box binding protein (TBP)-associated factor%2C RNA polymerase I%2C C%2C 110kDa	zzzzz	3.7637	0.0212182	taf1c	ssa13
gene46687:106585513	TBC1 domain family member 10A-like%2C transcript variant X2	zzzzz	-2.54898	0.0495331	LOC106585513	ssa24
gene22391:106561541	TBC1 domain family member 15	Metabolism Mitochondria	5.55593	0.0153209	LOC106561541	ssa10
gene34302:106573130	TBC1 domain family member 15	zzz_not def	3.87001	0.0174706	LOC106573130	ssa16
gene12294:106605609	TBC1 domain family member 15-like	zzzzz	-3.82825	0.00102894	LOC106605609	ssa05
gene27965:106566831	TBC1 domain family member 25-like%2C transcript variant X2	zzzzz	4.81873	0.00476952	LOC106566831	ssa13
gene47719:106586480	TBC1 domain family member 8B	Cell GTP signaling	-4.23646	0.0246682	LOC106586480	ssa25
gene9756:106603212	T-cell leukemia, homeobox 2	Tissue Differetiation-hox	3.36957	0.000628478	LOC106603212	ssa04
gene43262:106582048	T-cell surface antigen CD2-like	Immune T cell	-3.42441	0.000751687	LOC106582048	ssa21
gene36825:106575734	T-cell surface glycoprotein CD3 zeta chain-like	Immune T cells	-2.067	0.0197865	LOC106575734	ssa17
gene31254:106569895	T-complex protein 1 subunit gamma-like	zzzzz	1.57099	0.00973148	LOC106569895	ssa14
gene19877:106612827	T-complex protein 1 subunit zeta-2	zzzzz	3.69443	0.000696932	LOC106612827	ssa09
gene30208:106569063	TCR	Immune T cell	-1.99834	0.0231702	LOC106569063	ssa14
gene18910:106611878	TCR-like	Immune T cell	-3.25993	0.0493061	LOC106611878	ssa09
gene13235:106606589	Tectonin beta-propeller repeat containing 1a	Cell Autophagy	-1.6471	0.0276401	LOC106606589	ssa06
gene27882:106566905	TELO2-interacting protein 1 homolog	zzzzz	2.86568	0.0018281	tti1	ssa13
gene38860:106577758	Telomerase Cajal body protein 1	zzzzz	-2.38732	0.0308771	LOC106577758	ssa18
gene40841:106579730	telomeric repeat binding factor (NIMA-interacting) 1	zzzzz	-2.37225	0.0332267	terf1	ssa19
gene64163:106590917	terminal uridylyltransferase 7-like	zzzzz	4.34845	0.0127497	LOC106590917	jcf1000516247_0-7449_unknown_0_20
gene44610:106583522	Testis-expressed sequence 264 protein	zzzzz	-5.61708	0.0125269	LOC106583522	ssa22
gene5756:106597187	Tetratricopeptide repeat protein 19, mitochondrial	zzzzz	2.30553	0.0131706	LOC106597187	ssa03
gene35989:106574914	TFIIH basal transcription factor complex helicase XPB subunit	Cell DNA repair	3.40272	0.044209	ercc3	ssa16
gene4465:106585183	Thioredoxin domain-containing protein 11	zzzzz	3.31481	0.0042399	LOC106585183	ssa02
gene46373:106585093	Thioredoxin reductase 2	zzzzz	1.81201	0.0383662	txnrd2	ssa24
gene51744:106590193	Thioredoxin-related transmembrane protein 3	Cell Redox	-4.59815	0.0158731	tmx3	ssa29
gene32662:106571465	Thrombomodulin	Immune Complement;Tissue plasma	-2.47017	0.017016	LOC106571465	ssa15
gene29436:106568354	Thrombospondin 4b	Tissue plasma	1.66195	0.0113257	LOC106568354	ssa13
gene12083:106605431	Thrombospondin-3	Tissue plasma	-0.262154	0.000606803	LOC106605431	ssa05
gene42299:100196631	Thymocyte nuclear protein 1	Unknown Uncertain	-2.77111	0.0455978	thyn1	ssa20
gene43062:100195705	thymosin beta 4%2C X-linked	zzzzz	-3.26162	0.0372199	tmsb4x	ssa21
gene48070:106586813	thymosin beta-12	Cell cytoskeleton	-3.02327	0.0243475	LOC106586813	ssa25
gene42718:106581567	thyroid hormone responsive	zzzzz	-1.1186	0.0382056	thrsp	ssa20
gene46349:106585115	TIA1 cytotoxic granule-associated RNA binding protein-like 1	zzzzz	5.98432	0.00163611	LOC106585115	ssa24
gene31586:106570457	tissue factor pathway inhibitor 2	Tissue plasma	-1.84383	0.026254	tfpi2	ssa14
gene16067:106609153	Tissue inhibitor of metalloproteinase 2a	Metabolism Protease inhibitor	2.32858	0.0268139	LOC106609153	ssa07
gene1783:106612362	Tissue inhibitor of metalloproteinase 2a	Metabolism Protease inhibitor	-3.68046	0.0379251	LOC106612362	ssa01
gene40707:106579588	Tomoregulin-2	zzzzz	-2.7004	0.00882019	LOC106579588	ssa19
gene40260:100380718	topoisomerase (DNA) II alpha%2C transcript variant X2	zzzzz	-2.221	0.0086686	top2a	ssa19
gene25955:106565275	TOX high mobility group box family member 2	Cell chromosome;Cell Transcription	-3.52989	0.0173555	LOC106565275	ssa12
gene12141:106605488	Trafficking kinesin-binding protein 1	zzzzz	5.00182	0.00448303	LOC106605488	ssa05
gene25604:106564754	trafficking kinesin-binding protein 1-like	zzzzz	5.50085	0.00387698	LOC106564754	ssa12
gene23953:106563141	Trafficking protein particle complex subunit 13	zzzzz	-3.49329	0.0214525	LOC106563141	ssa11
gene50400:100196410	Trafficking protein particle complex subunit 3	zzzzz	-5.37886	0.0465742	tppc3	ssa27
gene46535:106585268	TRAF-type zinc finger domain-containing protein 1	Unknown Uncertain	-2.31502	0.0191905	LOC106585268	ssa24
gene25543:106564655	transcription elongation factor, mitochondrial-like	Cell Transcription	1.72585	0.0165858	LOC106564655	ssa12
gene41400:106580381	Transcription factor 7-like 2	Cell transcription factor	-1.44299	0.00967976	LOC106580381	ssa20
gene28632:106567524	Transcription factor 7-like 2	Cell transcription factor	-2.22426	0.0386927	LOC106567524	ssa13
gene43470:100380829	Transcription factor CP2-like protein 1	Metabolism Steroid, bile	-1.40336	0.0234619	tf2l1	ssa21
gene16080:106609242	Transcription factor EC	Tissue Melanogenesis	-1.58075	0.00576807	LOC106609242	ssa07
gene65988:106592343	transcription factor ETV7-like	zzzzz	-1.32672	0.0204963	LOC106592343	jcf1000592947_0_0
gene24260:106563523	Transcription factor PU.1-like	Immune B cell	-3.28425	0.041309	LOC106563523	ssa11
gene51703:106590153	Transcription factor SOX-17	Tissue Differentiation	-2.01466	0.0279329	LOC106590153	ssa29
gene32764:106571676	Transcription initiation factor IIA subunit 1	Cell Transcription	5.99389	0.0484165	LOC106571676	ssa15
gene17699:106610754	Transcription regulator protein BACH2	Cell transcription factor	-1.37552	0.0383616	LOC106610754	ssa09
gene26683:106565817	Transcriptional adapter 3	zzzzz	4.99881	0.00616702	LOC106565817	ssa12
gene51717:106590168	Transcriptional repressor NF-X1	zzzzz	2.92107	0.043644	LOC106590168	ssa29
gene51121:106589576	Transformation/transcription domain-associated protein	zzzzz	2.70618	0.0248488	trrap	ssa28
gene47403:106586171	Transforming growth factor, beta receptor 1 a	Cell Signaling	-2.20799	0.0489247	LOC106586171	ssa25
gene20998:106613944	Transglutaminase 1 like 1	Metabolism Amino acid	3.23986	0.00934799	LOC106613944	ssa10
gene30571:100195068	Transglutaminase 1 like 1	Metabolism Amino acid	-2.85824	0.0405968	tgm1	ssa14
gene10075:100195469	Transient receptor potential cation channel subfamily V member 1	Metabolism Ion	-3.08644	0.0119092	trpv1	ssa04
gene831:106602210	translocase of inner mitochondrial membrane 9 homolog (yeast)%2C transcript variant X1	zzzzz	-7.06928	0.0179249	timm9	ssa01
gene40673:106579555	Translocon-associated protein subunit alpha	Cell Reticulum	3.20916	0.0344793	ssr1	ssa19
gene21403:106560595	transmembrane 4 L6 family member 4-like	Unknown Uncertain	-3.4875	0.0200349	LOC106560595	ssa10
gene79111:106593590	transmembrane 9 superfamily member 2-like	zzzzz	7.29043	0.0027235	LOC106593590	jcf1001150708_0_0
gene8024:106601657	Transmembrane and ubiquitin-like domain containing 1	zzzzz	9.68983	0.00279934	LOC106601657	ssa03
gene25216:106564366	Transmembrane channel-like protein 6	zzzzz	-3.44541	0.00806687	LOC106564366	ssa12
gene19531:106612727	transmembrane protease serine 4-like	Metabolism Protease	-3.28849	0.00821593	LOC106612727	ssa09
gene31446:106570314	transmembrane protein 106B-like%2C transcript variant X1	zzzzz	-4.49746	0.0251784	LOC106570314	ssa14
gene1751:106612567	transmembrane protein 14A-like	Metabolism Xenobiotic	-3.71655	0.0313713	LOC106612567	ssa01
gene41035:106580137	transmembrane protein 161B	zzzzz	3.40217	0.0124739	LOC106580137	ssa20
gene6171:100306787	Transmembrane protein 16H%2C transcript variant X1	zzzzz	1.60833	0.0385842	tm16h	ssa03
gene16818:106609901	transmembrane protein 187-like	zzzzz	-4.99394	0.0226747	LOC106609901	ssa08
gene43070:106581926	Transmembrane protein 194B	zzzzz	-5.61967	0.0108805	LOC106581926	ssa21
gene50191:106588615	transmembrane protein 222-like	zzzzz	-2.06016	0.0262428	LOC106588615	ssa27
gene31372:106570241	transmembrane protein 222-like%2C transcript variant X1	zzzzz	-3.81668	0.0176878	LOC106570241	ssa14
gene34599:106573478	transmembrane protein 253-like	zzz_not def	-1.9953	0.0246537	LOC106573478	ssa16
gene17718:106610771	Transmembrane protein 30Aa	Cell cycle	-6.26195	0.0165482	LOC106610771	ssa09
gene35981:106574906	Transmembrane protein 39B	zzzzz	3.85461	0.0108495	LOC106574906	ssa16
gene48778:106587546	Transmembrane protein 41B	Unknown Uncertain	2.02741	0.0158252	LOC106587546	ssa26
gene23200:106562360	transmembrane protein 41B-like%2C transcript variant X1	zzzzz	1.08411	0.0264711	LOC106562360	ssa11
gene26817:106565967	transmembrane protein 51-like%2C transcript variant X2	zzzzz	-1.30356	0.0400851	LOC106565967	ssa12
gene37560:106576467	Transmembrane protein 53 - Ident 27	Unknown Uncertain	-1.66094	0.0271029	LOC106576467	ssa17
gene29726:100380408	transmembrane protein 71%2C transcript variant X1	zzzzz	-4.9071	0.0339146	tmem71	ssa14
gene49959:106588307	transmembrane protein 79-like%2C transcript variant X2	zzzzz	-3.4986	0.0313382	LOC106588307	ssa27
gene61318:106595430	transmembrane protein 8B-like	zzzzz	3.12931	0.00303696	LOC106595430	jcf1000392266_0_0
gene49721:106588519	transmembrane protein C9orf91 homolog	zzzzz	-2.18359	0.0439882	LOC106588519	ssa27
gene27641:106566567	Transporter	Metabolism Transport	-1.48385	0.0336381	LOC106566567	ssa13
gene17687:106610736	trichohyalin-like	zzzzz	1.3147	0.00377369	LOC106610736	ssa09
gene39064:100196737	Tripartite motif-containing protein 39	Unknown Uncertain	-1.84842	0.0196671	tri39	ssa18
gene11319:100196405	Tripartite motif-containing protein 65	Immune IFN-virus response	-3.85778	0.000822386	tri65	ssa05
gene48772:106587519	Tripartite motif-containing protein 66	zzzzz	-2.07126	0.02272	LOC106587519	ssa26
gene17579:100195058	Tripeptidyl-peptidase 1	zzzzz	-4.01071	0.0163457	tpp1	ssa09
gene50290:106588694	tRNA (cytosine(34)-C(5))-methyltransferase-like%2C transcript variant X1	zzzzz	3.1833	0.0022892	LOC106588694	ssa27
gene12857:106606201	TRNA-dihydrouridine	zzzzz	3.75146	0.0345587	dus1l	ssa06
gene41818:106580657	TSEN34 tRNA splicing endonuclease subunit	Unknown Uncertain	6.80045	0.00520758	tsen34	ssa20
gene20063:106612955	Tsukushin	Tissue Differentiation	-2.53986	0.00387543	LOC106612955	ssa09
gene46776:100136483	Tubulin, beta 4B class IVb	Cell Cytoskeleton microtubule	3.05475	0.0156153	LOC100136483	ssa24
gene41205:106580001	Tubulin, beta 4B class IVb	Cell Cytoskeleton microtubule	1.64034	0.0343259	LOC106580001	ssa20
gene37254:106576163	Tubulin--tyrosine ligase-like protein 12	Cell Cytoskeleton microtubule	1.65611	0.0329511	ttll12	ssa17
gene15856:106608959	Tudor domain-containing protein 7A	Metabolism RNA;Tissue Differentiation	-1.75259	0.0308262	LOC106608959	ssa07
gene39463:106578371	Tumor necrosis factor (Ligand) superfamily_ member 10 like 2	Immune TNF	-3.47023	0.0115598	LOC106578371	ssa19
gene32298:106571119	tumor necrosis factor alpha-induced protein 2-like	Immune Effector;Immune TNF	-1.17725	0.025033	LOC106571119	ssa15
gene39152:106578044	tumor necrosis factor ligand superfamily member 10-like	Immune TNF	1.27929	0.0472116	LOC106578044	ssa18
gene15958:106609048	tumor necrosis factor ligand superfamily member 10-like	Immune TNF	-1.30194	0.0139186	LOC106609048	ssa07
gene31231:100195718	Tumor necrosis factor, alpha-induced protein 8-like protein 2	Immune TNF	-2.52862	0.0396245	tp8l2	ssa14
gene80572:106590894	Tumor protein D52-like 2a	Unknown Uncertain	-2.44766	0.0416196	LOC106590894	jcf1001211266_0-5571_unknown_0_1633
gene12025:106605375	tumor protein p53 inducible nuclear protein 1	zzzzz	2.14655	0.0491268	tp53inp1	ssa05
gene35207:106574100	tumor protein p63-regulated gene 1-like protein	Unknown Uncertain	-2.63436	0.020197	LOC106574100	ssa16
gene46583:106585609	Type I inositol 1,4,5-trisphosphate 5-phosphatase	Unknown Uncertain	3.19651	0.00572998	LOC106585609	ssa24
gene4130:106581855	type-4 ice-structuring protein LS-12-like	Tissue Secretory	-1.13903	0.00771313	LOC106581855	ssa02
gene16307:106609447	Tyrosine hydroxylase	zzzzz	-1.26075	0.0357918	LOC106609447	ssa07
gene21531:106560700	Tyrosine hydroxylase	zzzzz	-1.4621	0.0265862	th	ssa10
gene6414:100196779	Tyrosine-protein kinase HCK	Immune regulator;Tissue Differentiation	-2.93283	0.0101982	lyn	ssa03
gene3174:106572785	Tyrosine-protein kinase receptor Tie-1	Immune Cytokine receptor	-1.65812	0.0169891	LOC106572785	ssa01
gene45253:106584018	Tyrosine-protein kinase receptor Tie-1	Immune regulator	-3.06131	0.0296931	LOC106584018	ssa23
gene15471:106608602	tyrosine-protein kinase receptor TYRO3-like	Cell Signaling	-2.08537	0.0421774	LOC106608602	ssa07
gene27577:106566492	tyrosine-protein phosphatase non-receptor type 18-like	Cell Signaling	-2.98455	0.0242116	LOC106566492	ssa13
gene39560:106578468	U2 snRNP-associated SURP motif-containing protein	Cell Transcription	3.45681	0.0446018	LOC106578468	ssa19
gene24303:106563485	U4/U6.U5 tri-snRNP-associated protein 1-like	Unknown Uncertain	5.65415	0.0134925	LOC106563485	ssa11
gene9702:106603146	U4/U6.U5 tri-snRNP-associated protein 1-like	Unknown Uncertain	3.07609	0.00964595	LOC106603146	ssa04
gene41329:106579886	U5 small nuclear ribonucleoprotein 200 kDa helicase	Metabolism RNA	5.50795	0.00692235	LOC106579886	ssa20
gene46647:106585548	U5 small nuclear ribonucleoprotein 200 kDa helicase	Metabolism RNA	4.92163	0.0412884	LOC106585548	ssa24
gene50466:100194808	Ubiquilin-1	zzzzz	3.27807	0.034739	ubql4	ssa27
gene11943:106605306	ubiquilin-4-like	zzzzz	3.46195	0.0456477	LOC106605306	ssa05
gene4317:106583425	Ubiquitin carboxyl-terminal hydrolase 5	Cell proteasome;Cell Ubiquitin	3.93253	0.00408043	LOC106583425	ssa02
gene11730:100196792	Ubiquitin carboxyl-terminal hydrolase 5	Cell Ubiquitin	2.71053	0.00705888	ubp5	ssa05
gene19499:106612478	Ubiquitin conjugation factor E4 A	Cell Ubiquitin	6.45637	0.00411738	ube4a	ssa09
gene14057:100194516	Ubiquitin domain-containing protein UBFD1	Unknown Uncertain	4.11064	0.0330057	LOC100194516	ssa06
gene25932:106565291	Ubiquitin-conjugating enzyme E2 C	Cell cycle;Cell Ubiquitin	-1.68577	0.015835	LOC106565291	ssa12
gene44821:100136508	ubiquitin-conjugating enzyme E2 variant 1-like	zzzzz	3.45415	0.0448726	LOC100136508	ssa22
gene14216:106607493	ubiquitin-conjugating enzyme E2 Z-like	zzzzz	5.05157	0.0370376	LOC106607493	ssa06
gene10483:106603929	Ubiquitin-conjugating enzyme E2G 1a	Cell Ubiquitin	6.189	0.0369223	LOC106603929	ssa04
gene22106:106561328	Ubiquitin-conjugating enzyme E2H	Cell Ubiquitin	-4.41786	0.0153868	LOC106561328	ssa10
gene26918:106566065	Ubiquitin-like modifier activating enzyme 1	Cell Ubiquitin	-2.7334	0.00837549	LOC106566065	ssa12
gene41477:100196201	ubiquitin-like protein	Immune IFN-virus response	-0.915484	0.0318055	ubl1	ssa20
gene38837:106577690	UDP glucuronosyltransferase 5 family polypeptide g1 - Ident 99	Metabolism Xenobiotic	-2.82394	0.0181017	LOC106577690	ssa18
gene21908:106560847	UDP-GlcNAc:betaGal beta-1,3-N-acetylglucosaminyltransferase 9-like	Cell Cytoskeleton microtubule	1.92591	0.0482723	LOC106560847	ssa10
gene25736:100195257	UDP-glucose pyrophosphorylase 2a	Tissue glycan	-2.89525	0.0342991	ugpa	ssa12
gene35624:106574515	UDP-glucose:glycoprotein glucosyltransferase 2	zzzzz	1.91703	0.0201141	LOC106574515	ssa16
gene51667:106590122	UDP-glucuronosyltransferase 2A1-like	Metabolism Xenobiotic	-1.48545	0.0498188	LOC106590122	ssa29
gene29868:106568761	UMP-CMP kinase	Metabolism Nucleotide	3.25994	0.00379557	LOC106568761	ssa14
gene24448:106563597	uncharacterized LOC106563597	zzzzz	-0.723448	0.0293601	LOC106563597	ssa11
gene25231:106564380	uncharacterized LOC106564380	zzzzz	-1.43864	0.0465797	LOC106564380	ssa12
gene27421:106566374	uncharacterized LOC106566374%2C transcript variant X6	zzzzz	-3.01556	0.0256913	LOC106566374	ssa13
gene30042:106569017	uncharacterized LOC106569017	Unknown Uncertain	-1.42301	0.0270088	LOC106569017	ssa14
gene32115:106570974	uncharacterized LOC106570974%2C transcript variant X2	zzzzz	-0.21934	0.00974405	LOC106570974	ssa15
gene32169:106571026	uncharacterized LOC106571026	zzzzz	-2.72649	0.0235415	LOC106571026	ssa15
gene32616:106571437	uncharacterized LOC106571437	zzzzz	-1.26194	0.029499	LOC106571437	ssa15
gene33576:106572379	uncharacterized LOC106572379%2C transcript variant X1	zzzzz	-2.51052	0.00432453	LOC106572379	ssa15
gene33946:106572797	uncharacterized LOC106572797	Tissue glycan	2.05708	0.0214635	LOC106572797	ssa15
gene3275:106573538	uncharacterized LOC106573538	zzzzz	-2.16374	0.0496537	LOC106573538	ssa02
gene35355:106574385	uncharacterized LOC106574385%2C transcript variant X3	zzzzz	-2.58224	0.00984858	LOC106574385	ssa16
gene35743:106574652	uncharacterized LOC106574652%2C transcript variant X1	zzzzz	-5.28852	0.0202003	LOC106574652	ssa16
gene35814:106574728	uncharacterized LOC106574728%2C transcript variant X1	zzzzz	-1.43404	0.0398603	LOC106574728	ssa16
gene3433:106574835	uncharacterized LOC106574835	zzzzz	-2.20474	0.0483424	LOC106574835	ssa02
gene36745:106575662	uncharacterized LOC106575662%2C transcript variant X2	zzzzz	-2.51447	0.0227406	LOC106575662	ssa17
gene36799:106575700	uncharacterized LOC106575700	zzzzz	-1.81792	0.0151695	LOC106575700	ssa17
gene68085:106592935	uncharacterized LOC106575798 (LOC106575798)	zzzzz	-1.67051	0.0117266	LOC106592935	jcf1000682891_0_0
gene36951:106575862	uncharacterized LOC106575862	zzzzz	-2.42566	0.00759633	LOC106575862	ssa17
gene37495:106576406	uncharacterized LOC106576406%2C transcript variant X2	zzzzz	-2.66348	0.0366767	LOC106576406	ssa17
gene38030:106576683	uncharacterized LOC106576683	zzzzz	-1.64303	0.00811228	LOC106576683	ssa18
gene38086:106576974	uncharacterized LOC106576974	zzzzz	3.96502	0.0272734	LOC106576974	ssa18
gene3686:106577146	uncharacterized LOC106577146%2C transcript variant X2	zzzzz	-3.88278	0.00238451	LOC106577146	ssa02
gene3781:106577773	uncharacterized LOC106577773%2C transcript variant X1	zzzzz	-3.51888	0.0236566	LOC106577773	ssa02
gene38877:106577782	uncharacterized LOC106577782	zzzzz	-1.52471	0.0494835	LOC106577782	ssa18
gene39105:106577993	uncharacterized LOC106577993%2C transcript variant X2	zzzzz	-2.90042	0.00981769	LOC106577993	ssa18
gene39127:106578023	uncharacterized LOC106578023%2C transcript variant X5	zzzzz	-1.90571	0.02623	LOC106578023	ssa18
gene39517:106578460	uncharacterized LOC106578460%2C transcript variant X1	zzzzz	-1.71706	0.0166128	LOC106578460	ssa19
gene45434:106584130	uncharacterized LOC106584130	zzzzz	-2.03504	0.0493212	LOC106584130	ssa23
gene46407:106585067	uncharacterized LOC106585067%2C transcript variant X2	zzzzz	-2.69128	0.00769812	LOC106585067	ssa24
gene46384:106585085	uncharacterized LOC106585085	zzzzz	-2.40485	0.00540042	LOC106585085	ssa24
gene49923:106588333	uncharacterized LOC106588333%2C transcript variant X1	zzzzz	-2.19581	0.00299435	LOC106588333	ssa27
gene5014:106590316	uncharacterized LOC106590316	zzzzz	-1.83343	0.0320893	LOC106590316	ssa02
gene5115:106591240	uncharacterized LOC106591240	zzzzz	2.64977	0.0238119	LOC106591240	ssa02
gene67752:106593679	uncharacterized LOC106593679	Unknown Uncertain	2.17051	0.00437188	LOC106593679	jcf1000671470_0_0
gene79955:106596184	uncharacterized LOC106596184	zzzzz	1.76642	0.0499074	LOC106596184	jcf1001186023_0_0
gene7601:106601234	uncharacterized LOC106601234%2C transcript variant X2	zzzzz	-1.47014	0.0123891	LOC106601234	ssa03
gene748:106601354	uncharacterized LOC106601354%2C transcript variant X1	zzzzz	-2.39366	0.0297337	LOC106601354	ssa01
gene9232:106602815	uncharacterized LOC106602815	Unknown Uncertain	-4.3741	0.0208226	LOC106602815	ssa04
gene10178:106603630	uncharacterized LOC106603630	zzzzz	-3.59826	0.00196213	LOC106603630	ssa04
gene10745:106604170	uncharacterized LOC106604170	zzzzz	-1.02689	0.0377657	LOC106604170	ssa05
gene11940:106605302	uncharacterized LOC106605302%2C transcript variant X1	zzzzz	-4.51378	0.00156269	LOC106605302	ssa05
gene12009:106605365	uncharacterized LOC106605365	zzzzz	-2.60693	0.000280626	LOC106605365	ssa05
gene1130:106605369	uncharacterized LOC106605369	Unknown Uncertain	-1.08842	0.0335362	LOC106605369	ssa01
gene13286:106606634	uncharacterized LOC106606634%2C transcript variant X1	zzzzz	-3.0032	0.00181015	LOC106606634	ssa06
gene15444:106608555	uncharacterized LOC106608555%2C transcript variant X1	zzzzz	-1.99389	0.0198455	LOC106608555	ssa07
gene15763:106608897	uncharacterized LOC106608897	zzzzz	-2.05043	0.0333307	LOC106608897	ssa07
gene16139:106609178	uncharacterized LOC106609178%2C transcript variant X1	zzzzz	1.28859	0.0397751	LOC106609178	ssa07
gene16864:106609985	uncharacterized LOC106609985%2C transcript variant X1	zzzzz	-1.83948	0.0315911	LOC106609985	ssa08
gene18635:106611644	uncharacterized LOC106611644	zzzzz	-2.57809	0.00573216	LOC106611644	ssa09
gene19619:106612654	uncharacterized LOC106612654	zzzzz	-4.4649	0.00340026	LOC106612654	ssa09
gene19845:106612923	uncharacterized LOC106612923	zzzzz	-2.35573	0.0495986	LOC106612923	ssa09
gene1906:106613874	uncharacterized LOC106613874	zzzzz	2.35769	0.0396864	LOC106613874	ssa01
gene6099:106598840	uncharacterized protein C1orf21 homolog	Unknown Uncertain	1.41486	0.0238004	LOC106598840	ssa03
gene43318:106582055	uncharacterized protein C3orf38-like%2C transcript variant X1	zzzzz	-1.33372	0.0208018	LOC106582055	ssa21
gene50720:106589151	uncharacterized protein C6orf62 homolog	zzzzz	-6.89402	0.0205272	LOC106589151	ssa27
gene33055:106571925	uncharacterized protein C7orf26 homolog	zzzzz	-3.7559	0.00827091	LOC106571925	ssa15
gene46332:106585128	uncharacterized protein C8orf4 homolog	Unknown Uncertain	-1.5562	0.00715437	LOC106585128	ssa24
gene29104:106568053	uncharacterized protein CXorf21 homolog%2C transcript variant X2	zzzzz	-2.82041	0.00779722	LOC106568053	ssa13
gene53868:106591371	uncharacterized protein KIAA1958-like	zzzzz	2.36213	0.0445659	LOC106591371	jcf1000071974_0_0
gene29249:106568211	uncharacterized threonine-rich GPI-anchored glycoprotein PJ4664.02-like	zzzzz	-3.36637	0.0277091	LOC106568211	ssa13
gene69699:106593286	unconventional myosin-Ie-like%2C transcript variant X2	zzzzz	-1.75339	0.00184319	LOC106593286	jcf1000749788_0_0
gene65296:106592822	UPF0524 protein C3orf70 homolog A-like	zzzzz	-3.55331	0.049044	LOC106592822	jcf1000564519_0_0
gene47271:106586023	UPF3 regulator of nonsense transcripts homolog B	Cell Signaling	5.10807	0.000861	LOC106586023	ssa25
gene11139:106604442	UPF3 regulator of nonsense transcripts homolog B (yeast)	zzzzz	11.364	0.00950282	upf3b	ssa05
gene5768:100380348	Upstream binding transcription factor, like	Cell Ubiquitin	-3.85512	0.0201173	ubf1	ssa03
gene20455:100136464	urate oxidase	zzzzz	-4.01973	0.00044577	LOC100136464	ssa10
gene14668:100380824	Uridine-cytidine kinase 1-like 1a	Metabolism Nucleotide	3.0468	0.0215979	uckl1	ssa06
gene3755:106578012	Urokinase plasminogen activator, CD87	Tissue plasma	-1.49124	0.027651	LOC106578012	ssa02
gene51448:106589884	Urokinase-type plasminogen activator	Tissue plasma	-2.99285	0.0368602	plau	ssa28
gene13044:106606395	Usher syndrome type-1G protein	zzzzz	-2.15791	0.00076523	LOC106606395	ssa06
gene22756:106561910	USP6 N-terminal-like protein	zzzzz	2.25813	0.0250415	LOC106561910	ssa11
gene49063:106587834	Uveal autoantigen with coiled-coil domains and ankyrin repeats	zzzzz	2.4728	0.0386803	LOC106587834	ssa26
gene855:106602366	Vaccinia related kinase 1	Cell Signaling	-2.04793	0.0491696	LOC106602366	ssa01
gene38092:106576978	Vaccinia related kinase 1	Cell Signaling	-3.24706	0.0377087	LOC106576978	ssa18
gene42324:100196415	Vacuole membrane protein 1	Cell Stress	3.06929	0.00618709	tmm49	ssa20
gene6019:106598299	Vascular cell adhesion protein 1	Tissue Endothelium	-1.74871	0.00832133	LOC106598299	ssa03
gene45444:106584120	Vascular endothelial growth factor receptor 2 [VEGFR-2]	Tissue Endothelium	-9.62507	0.0014312	kdr	ssa23
gene25306:106564454	vasorin-like (LOC106590506)	Tissue glycan	-2.88097	0.0139387	LOC106564454	ssa12
gene56489:106593544	very long-chain acyl-CoA synthetase-like	Metabolism Lipid;Metabolism Steroid, bile	-2.90057	0.0322918	LOC106593544	jcf1000188406_0_0
gene51681:106590135	very-long-chain (3R)-3-hydroxyacyl-CoA dehydratase 1-like	Metabolism lipid	2.16124	0.0392053	LOC106590135	ssa29
gene2160:106562364	vesicle-associated membrane protein 8-like	Cell Reticulum	-4.30938	0.0241953	LOC106562364	ssa01
gene10335:106603766	V-ets erythroblastosis virus E26 oncogene homolog 2	Cell Transcription	-3.08844	0.0362988	ets1	ssa04
gene41651:106580527	VIP36-like protein%2C transcript variant X2	zzzzz	4.02932	0.0191495	LOC106580527	ssa20
gene15167:106608347	V-myb myeloblastosis viral oncogene homolog	Tissue Differentiation	1.65719	0.0153663	myb	ssa06
gene35611:106574527	von Willebrand factor-like	zzzzz	4.23328	0.0449325	LOC106574527	ssa16
gene38594:106577493	VPS10 domain-containing receptor SorCS2	zzzzz	2.98274	0.00941048	LOC106577493	ssa18
gene40937:106579822	V-set and immunoglobulin domain-containing protein 10-like	Unknown Uncertain	2.86072	0.00914351	LOC106579822	ssa20
gene27883:106566903	V-set and transmembrane domain-containing protein 2-like protein	zzz_not def	-3.08395	0.00407711	LOC106566903	ssa13
gene1209:100136392	V-type proton ATPase subunit B%2C brain isoform	zzzzz	-3.84955	0.0198202	LOC100136392	ssa01
gene28228:106567107	V-type proton ATPase subunit S1-like protein	zzzzz	-7.7588	0.0177421	LOC106567107	ssa13
gene47739:106586501	WD repeat and FYVE domain containing 1	zzzzz	-4.66269	0.0215107	LOC106586501	ssa25
gene24317:106563473	WD repeat domain 74	zzzzz	3.85942	0.0190619	wdr74	ssa11
gene39359:106578258	WD repeat-containing protein 24	Unknown Uncertain	5.31894	0.00728059	LOC106578258	ssa19
gene40717:106579583	WD repeat-containing protein 48-like%2C transcript variant X2	zzzzz	3.38153	0.0200097	LOC106579583	ssa19
gene4538:106586010	WD repeat-containing protein 92	zzzzz	-4.02736	0.0055269	LOC106586010	ssa02
gene3012:106571354	Werner syndrome ATP-dependent helicase	zzzzz	-7.08132	0.00124767	wrn	ssa01
gene21528:106560702	Wiskott-Aldrich syndrome (Eczema-thrombocytopenia)	Metabolism Sugar	7.55982	0.015671	fuk	ssa10
gene28392:106567248	wiskott-Aldrich syndrome protein-like	zzzzz	-3.30934	0.00895207	LOC106567248	ssa13
gene25441:106564595	xylosyltransferase 1-like	Cell Reticulum;Tissue glycan	-1.71708	0.0227058	LOC106564595	ssa12
gene38657:100195042	Y box binding protein 1	Metabolism RNA	2.9827	0.0430193	ybx2a	ssa18
gene38875:100195011	Y+L amino acid transporter 1 (Y+LAT1)-like (LOC100194505)	Metabolism Amino acid;Metabolism Transport	-2.06638	0.0206382	ylat1	ssa18
gene42885:100286655	ybeY metallopeptidase (putative)%2C transcript variant X1	zzzzz	2.78888	0.04757	ybey	ssa21
gene19548:100380764	Yip1 interacting factor homolog A	zzzzz	3.12356	0.0101364	LOC100380764	ssa09
gene22472:106561625	YY1 associated factor 2	Unknown Uncertain	4.17543	0.02452	LOC106561625	ssa10
gene26772:106565733	YY1 associated factor 2	Unknown Uncertain	-3.90538	0.0277214	LOC106565733	ssa12
gene80065:106591122	zinc finger and BTB domain-containing protein 14-like	Cell Signaling	-6.49512	0.0314623	LOC106591122	jcf1001189659_0_0
gene19709:106612576	Zinc finger and BTB domain-containing protein 38	zzzzz	1.76913	0.0185552	LOC106612576	ssa09
gene22392:106561542	Zinc finger C3H1 domain-containing protein	Unknown Uncertain	8.14359	0.0010963	LOC106561542	ssa10
gene15134:106608283	zinc finger CCCH domain-containing protein 14-like (LOC106608275), X1	Cell Ubiquitin	2.34227	0.0267889	LOC106608283	ssa06
gene7610:106601242	zinc finger CCCH domain-containing protein 7B-like	zzzzz	-5.55726	0.032425	LOC106601242	ssa03
gene10403:106603852	Zinc finger CCHC domain-containing protein 10	Unknown Uncertain	5.06499	0.0189268	LOC106603852	ssa04
gene2831:106569324	Zinc finger FYVE domain-containing protein 16	zzzzz	3.21822	0.0326961	LOC106569324	ssa01
gene39436:106578343	Zinc finger protein 148 - Ident 51	Tissue Differentiation	3.57854	0.0012945	LOC106578343	ssa19
gene4752:106587227	Zinc finger protein 207	Unknown Uncertain	3.82299	0.00498105	LOC106587227	ssa02
gene25537:106564662	Zinc finger protein 207	Unknown Uncertain	2.8114	0.0472699	LOC106564662	ssa12
gene11710:106605070	Zinc finger protein 236	zzzzz	-3.92866	0.0341139	LOC106605070	ssa05
gene458:106582697	Zinc finger protein 238	zzzzz	-1.30827	0.0285453	LOC106582697	ssa01
gene17834:106610857	Zinc finger protein 238	zzzzz	-3.16843	0.0187523	LOC106610857	ssa09
gene5595:106595556	zinc finger protein 239-like	zzzzz	3.05241	0.035272	LOC106595556	ssa02
gene8958:106602611	zinc finger protein 35-like	zzzzz	2.60358	0.0325335	LOC106602611	ssa04
gene18229:106611287	Zinc finger protein 36, C3H type-like 1a	zzzzz	-3.63416	0.00297509	LOC106611287	ssa09
gene15887:106608983	zinc finger protein 36, C3H1 type-like 3	zzzzz	1.40682	0.0127433	LOC106608983	ssa07
gene41765:106580614	Zinc finger protein 367	Cell transcription factor;Tissue Differentiation	-1.66874	0.0150415	znf367	ssa20
gene15425:106608531	zinc finger protein 37-like	zzzzz	-3.67035	0.0421822	LOC106608531	ssa07
gene5594:106595548	zinc finger protein 391-like	zzzzz	3.68286	0.040645	LOC106595548	ssa02
gene8901:106602454	zinc finger protein 3-like	zzzzz	-1.35308	0.0143175	LOC106602454	ssa04
gene32882:100380446	Zinc finger protein 410	Unknown Uncertain	4.21309	0.0350096	zn410	ssa15
gene6503:106599680	Zinc finger protein 423	Cell transcription factor;Tissue Differentiation	-2.87599	0.0302347	LOC106599680	ssa03
gene51459:106589875	Zinc finger protein 503	zzzzz	-1.37311	0.0154954	LOC106589875	ssa28
gene14665:106607846	zinc finger protein 512	zzzzz	4.07299	0.0456916	znf512	ssa06
gene45963:106584692	zinc finger protein 609-like	zzzzz	1.85625	0.0399865	LOC106584692	ssa23
gene29715:100194794	zinc finger protein 622%2C transcript variant X2	zzzzz	5.44806	0.00239894	znf622	ssa14
gene10217:100195904	Zinc finger protein ZPR1	Tissue Differentiation	3.90956	0.00844623	LOC100195904	ssa04
gene28737:106567639	Zinc finger protein ZPR1	Tissue Differentiation	3.41726	0.0173157	LOC106567639	ssa13
gene34944:106573822	Zinc finger RNA binding protein	Cell Transcription	2.478	0.0435807	LOC106573822	ssa16
gene6412:106599366	Zinc finger SWIM domain-containing protein 6	Cell Ubiquitin	-2.66954	0.0059107	LOC106599366	ssa03
gene30249:106569256	Zinc finger SWIM domain-containing protein 6	Cell Ubiquitin	-3.13219	0.00976594	LOC106569256	ssa14
gene46382:106585087	Zinc finger, DHHC-type containing 8a	Cell cycle	3.24004	0.0439015	LOC106585087	ssa24
gene40136:106579012	zinc transporter ZIP11-like	Metabolism Ion;Metabolism zinc	3.75676	0.0372257	LOC106579012	ssa19
