# Supplementary material for: Genetic and metabolic characterization of individual differences in liver fat accumulation in Atlantic salmon
Source: Front Genet. 2025 Feb 13;16:1512769. doi: 10.3389/fgene.2025.1512769 (PMC11865213; doi:10.3389/fgene.2025.1512769)
Supplement: Supplementary file 3 [file Table4.xlsx]

## Sheet: Ark1
Enriched functional groups
Group_Name	From_sign	All_sign	From_Tot	All_Tot	Yates corrected Chi-square	ratio	Vocabulary	Category
Isoprenoid biosynthetic process	12	2465	29	56781	1.82259e-14	9.53168	GO	Metabolism
Metabolism Nuclease	13	2465	80	56781	7.28133e-06	3.74317	STARS	Metabolism
Proteasome	31	2465	199	56781	4.36408e-12	3.58835	KEGG	Cell
Sphingolipid metabolic process	14	2465	93	56781	1.16313e-05	3.46762	GO	Metabolism
Terpenoid backbone biosynthesis	12	2465	80	56781	6.10284e-05	3.45523	KEGG	Metabolism
Antigen processing and presentation	20	2465	142	56781	4.9758e-07	3.24435	KEGG	Immune
proteoglycan binding	16	2465	114	56781	9.11885e-06	3.23297	GO	Tissue
Complement and coagulation cascades	37	2465	268	56781	7.64092e-12	3.18019	KEGG	Immune
Glycosphingolipid biosynthesis - ganglioseries	7	2465	51	56781	0.00717399	3.16165	KEGG	Metabolism
Very-low-density lipoprotein particle	10	2465	74	56781	0.00102529	3.11282	GO	Metabolism
Immune Lymphocyte	41	2465	307	56781	2.45417e-12	3.07632	STARS	Immune
lymphangiogenesis	22	2465	179	56781	3.34748e-06	2.8311	GO	Tissue
Glycosaminoglycan degradation	7	2465	58	56781	0.0183288	2.78007	KEGG	Metabolism
Primary bile acid biosynthesis	7	2465	59	56781	0.020595	2.73295	KEGG	Metabolism
Chaperone binding	54	2465	456	56781	6.51275e-13	2.72782	GO	Cell
Glutathione metabolism	18	2465	155	56781	8.56019e-05	2.67502	KEGG	Metabolism
T cell activation	27	2465	236	56781	1.4734e-06	2.63535	GO	Immune
Collagen catabolic process	22	2465	195	56781	2.16171e-05	2.59881	GO	Tissue
Ceramide metabolic process	8	2465	75	56781	0.026018	2.45705	GO	Metabolism
Chondrocyte differentiation	19	2465	179	56781	0.000253935	2.44504	GO	Tissue	bone formation
Fatty acid metabolism	18	2465	171	56781	0.000438377	2.42473	KEGG	Metabolism
DNA damage response_ detection of DNA damage	16	2465	152	56781	0.000992393	2.42473	GO	Cell
Cell redox homeostasis	32	2465	305	56781	1.73819e-06	2.41678	GO	Cell
Protein processing in endoplasmic reticulum	70	2465	669	56781	6.77683e-13	2.41023	KEGG	Cell
Xenobiotic metabolic process	34	2465	335	56781	2.07734e-06	2.33787	GO	Metabolism	drug metabolism, involving p450
Peroxisome	38	2465	383	56781	9.8408e-07	2.28545	GO	Cell
Cell Stress	22	2465	222	56781	0.000266733	2.28274	STARS	Cell
Immune IFN-virus response	43	2465	436	56781	2.15474e-07	2.27179	STARS	Immune
Lysine degradation	15	2465	155	56781	0.0042812	2.22918	KEGG	Metabolism
Immune Effector	20	2465	215	56781	0.00146047	2.14278	STARS	Immune
Glycerophospholipid metabolism	25	2465	271	56781	0.000377257	2.12499	KEGG	Metabolism
Lysosome	94	2465	1090	56781	7.84116e-11	1.98649	GO	Cell
B cell receptor signaling pathway	28	2465	325	56781	0.000613904	1.98454	KEGG	Immune
Monooxygenase activity	23	2465	268	56781	0.00222513	1.97687	GO	Metabolism
Cholesterol metabolic process	28	2465	328	56781	0.000730706	1.96639	GO	Metabolism
Galactose metabolism	11	2465	129	56781	0.047587	1.96422	KEGG	Metabolism
TNF-mediated signaling pathway	38	2465	457	56781	0.000132888	1.91537	GO	Immune
Collagen fibril organization	28	2465	343	56781	0.00165264	1.8804	GO	Tissue
Glycerolipid metabolism	15	2465	184	56781	0.0269722	1.87784	KEGG	Metabolism
DNA replication	41	2465	509	56781	0.00015725	1.85546	GO	Cell
Fc-receptor signaling pathway	53	2465	660	56781	1.64333e-05	1.84977	GO	Immune
Arachidonic acid metabolism	13	2465	163	56781	0.0503198	1.83714	KEGG	Metabolism
Lipid binding	54	2465	685	56781	2.46637e-05	1.81589	GO	Metabolism
T cell receptor signaling pathway	66	2465	840	56781	3.13499e-06	1.80988	GO	Immune
PPAR signaling pathway	21	2465	272	56781	0.0148085	1.77843	KEGG	Signaling systemic
Jak-STAT signaling pathway	34	2465	441	56781	0.0015288	1.77593	KEGG	Immune
Pyrimidine metabolism	32	2465	421	56781	0.00280437	1.75087	KEGG	Metabolism
Cell cortex	64	2465	846	56781	1.79288e-05	1.74259	GO	Cell
hematopoietic progenitor cell differentiation	23	2465	306	56781	0.0147047	1.73138	GO	Tissue
Metabolism Amino acid	39	2465	519	56781	0.00113196	1.73095	STARS	Metabolism
Cytokine-cytokine receptor interaction	44	2465	596	56781	0.000784987	1.70056	KEGG	Immune
Iron ion binding	45	2465	615	56781	0.000837071	1.68548	GO	Metabolism
Ras protein signal transduction	24	2465	331	56781	0.0199516	1.6702	GO	Signaling cell
MAPK cascade	82	2465	1131	56781	6.53383e-06	1.67008	GO	Signaling cell
platelet degranulation	50	2465	691	56781	0.000547619	1.66678	GO	Immune
Neutrophil chemotaxis	19	2465	263	56781	0.0430902	1.66412	GO	Immune
Mitotic cell cycle	38	2465	557	56781	0.00854711	1.5715	GO	Cell
Cell Transcription	53	2465	782	56781	0.00193797	1.56119	STARS	Cell
TGF-beta signaling pathway	25	2465	370	56781	0.0414405	1.55641	KEGG	Signaling systemic
Rho protein signal transduction	25	2465	373	56781	0.0454992	1.54389	GO	Signaling cell
Vascular endothelial growth factor receptor signaling pathway	28	2465	432	56781	0.0500101	1.493	GO	Signaling systemic
Blood vessel development	34	2465	526	56781	0.03009	1.48895	GO	Tissue
Lipid metabolic process	51	2465	797	56781	0.00839009	1.474	GO	Metabolism
Chemokine signaling pathway	38	2465	594	56781	0.024831	1.47361	KEGG	Immune
Phagosome	39	2465	617	56781	0.0275718	1.45601	KEGG	Cell
Integrin-mediated signaling pathway	35	2465	559	56781	0.0432896	1.44226	GO	Signaling systemic
Ubiquitin-dependent protein catabolic process	74	2465	1216	56781	0.00518666	1.40179	GO	Cell
Leukocyte migration	47	2465	777	56781	0.0318556	1.39336	GO	Immune
focal adhesion	133	2465	2249	56781	0.000469632	1.36222	GO	Tissue
Cadherin binding	104	2465	1788	56781	0.00373491	1.33984	GO	Tissue
Regulation of actin cytoskeleton	58	2465	1000	56781	0.036237	1.33602	KEGG	Signaling cell
Cell cytoskeleton	57	2465	995	56781	0.0473433	1.31959	STARS	Cell
proteolysis	91	2465	1623	56781	0.0185134	1.29154	GO	Metabolism
Mitochondrion	231	2465	4610	56781	0.0289253	1.15424	GO	Metabolism
